# Supplementary material for: A Multiomics Assessment of Preoperative Exercise in Pancreatic Cancer Survivors Receiving Neoadjuvant Therapy: A Case Series
Source: Pathophysiology. 2024 Mar 20;31(1):166–82. doi: 10.3390/pathophysiology31010013 (PMC10975467; doi:10.3390/pathophysiology31010013)
Supplement: Supplementary file 1 [file pathophysiology-31-00013-s001.zip]

Archive with 1 entries (1 files):
- pathophysiology-2773907-supplementary.xlsx
