# Supplementary material for: A Multiomics Assessment of Preoperative Exercise in Pancreatic Cancer Survivors Receiving Neoadjuvant Therapy: A Case Series
Source: Pathophysiology. 2024 Mar 20;31(1):166–82. doi: 10.3390/pathophysiology31010013 (PMC10975467; doi:10.3390/pathophysiology31010013)
Supplement: Supplementary file 1 [file pathophysiology-31-00013-s001.zip › pathophysiology-2773907-supplementary.xlsx]

## Sheet: Data
Feature	Platform	CmpdID	Patient1-Baseline	Patient1-Preoperative	Patient2-Baseline	Patient2-Preoperative	Patient3-Baseline
L-alanine	Metabolomics	C00041	8452285	8072660	5624026	5578718	7608470
L-arginine	Metabolomics	C00062	1635644	2660942	2266974	2685774	1593212
L-asparagine	Metabolomics	C00152	191303	160989	200944	239619	376491
L-aspartate	Metabolomics	C00049	122866	244829	157370	317706	164375
L-cysteine	Metabolomics	C00097	488426	546246	408523	363242	371902
L-glutamate	Metabolomics	C00025	1586954	698611	1462722	1385254	1178835
L-glutamine	Metabolomics	C00064	6976584	6839182	6705038	6882976	9455215
L-histidine	Metabolomics	C00135	2425702	2956224	1799971	2516458	2531925
L-leucine	Metabolomics	C00123	34690110	32207550	25816270	24203690	38410580
L-lysine	Metabolomics	C00047	5692380	5744016	4827970	3500893	7051886
L-methionine	Metabolomics	C00073	7747674	4869404	3963133	4018487	6778808
L-phenylalanine	Metabolomics	C00079	8607622	8889664	10120830	8273448	12243420
L-proline	Metabolomics	C00148	49659220	54484800	43986910	49513740	51702850
L-serine	Metabolomics	C00065	401832	336515	391573	385841	398484
L-threonine	Metabolomics	C00188	1723574	1476618	1336918	1346480	1439137
L-tryptophan	Metabolomics	C00078	89988670	85346810	71308960	51887690	86713060
L-tyrosine	Metabolomics	C00082	13477790	12561710	11974480	9415700	13352410
L-valine	Metabolomics	C00183	70938180	91803740	75761100	73052950	65258980
L-cystine	Metabolomics	C00491	287170	292548	287751	234679	244254
dAMP	Metabolomics	C00360	57663.1	31402.8	73615.3	28003.6	63606.2
Guanine	Metabolomics	C00242	223055	201584	148781	136959	194271
UDP	Metabolomics	C00015	1620978	2412584	1579559	1930463	1658249
IDP	Metabolomics	C00104	4005883	3461295	3074884	4658892	5229688
Inosine	Metabolomics	C00294	366401	149679	390667	137165	317303
Hypoxanthine	Metabolomics	C00262	1871564	1055340	1034086	1771098	1687879
Xanthine	Metabolomics	C00385	546599	583044	483345	519800	614527
Urate	Metabolomics	C00366	21443160	20872520	14946700	19300510	12571560
5-Hydroxyisourate	Metabolomics	C11821	599584	770650	565098	699172	897163
Allantoate	Metabolomics	C00499	783995	667542	534497	871231	738876
5-6-Dihydrothymine	Metabolomics	C00906	4829222	3661830	3006055	4406586	2546004
Nicotinic acid	Metabolomics	C00253	2723734	2944984	2748313	2546726	3243052
Nicotinate ribonucleotide	Metabolomics	C01185	10525620	9449117	10703600	10167520	8978209
Phosphate	Metabolomics	C00009	22787480	26309230	24454610	25397380	31890930
Diphosphate	Metabolomics	C00013	436408	625142	412616	685682	984136
D-Glucose	Metabolomics	C00031	23451670	21568450	40155900	21478580	26859220
1-3-Bisphosphoglycerate	Metabolomics	C00236	13996.7	32390.4	29737.2	14409.3	25446
2/3-Phospho-D-glycerate	Metabolomics	C00631	147492	17126.2	47630.6	124231	161965
Pyruvate	Metabolomics	C00022	8449527	2986411	7138224	3861877	7682286
Lactate	Metabolomics	C01432	70779170	36601640	48645120	51236140	74772820
Maltose/Sucrose	Metabolomics	C00208	67840.1	55896.9	26229.3	10631.8	9392.08
Mannitol/Sorbitol/Glucitol/Iditol	Metabolomics	C00392	402930	354364	597096	1687193	528120
D-Ribose	Metabolomics	C00121	949470	698359	1991275	2626942	755810
D-Rhamnose	Metabolomics	C01684	933269	985217	480244	447889	335654
D-Arabitol/Xylitol/Ribitol	Metabolomics	C01904	215204	243450	154938	247281	181502
Citrate	Metabolomics	C00158	50650260	52603040	59388060	44437480	59721360
2-Oxoglutarate	Metabolomics	C00026	962964	664293	1066955	519520	773237
2-Oxoglutaramate	Metabolomics	C00940	80116.5	70294.4	54220.7	53575.9	47316.1
Succinate	Metabolomics	C00042	491388	845196	461054	430178	740384
Fumarate	Metabolomics	C00122	304864	204680	119847	227828	266824
Malate	Metabolomics	C00149	2173965	1759199	1547220	1291058	1710669
2-Hydroxyglutarate	Metabolomics	C02630	368422	510787	433188	395966	471966
Itaconate	Metabolomics	C00490	908406	807286	1194590	944340	1045843
5-Oxoproline	Metabolomics	C01879	6986714	6868146	6794154	7046692	9612493
Cys-Gly	Metabolomics	C01419	100670	86594.1	152942	139920	164884
Ascorbate	Metabolomics	C00072	511327	3071394	2494112	8298190	2245995
Dehydroascorbate	Metabolomics	C05422	1300331	1189478	2204773	1495009	1828804
gamma-L-Glutamyl-D-alanine	Metabolomics	C03738	72500.2	282287	129692	256535	228172
gamma-Glutamyl-gamma-aminobutyrate	Metabolomics	C15767	147339	191933	181913	230963	158014
L-Homocysteine	Metabolomics	C00155	46122.8	41360.7	49549.1	79957	31313.1
Dimethylglycine	Metabolomics	C01026	906382	897163	862589	626610	854601
Phosphoserine	Metabolomics	C02532	239655	311234	255592	220611	219646
3-Phosphonooxypyruvate	Metabolomics	C03232	100095	120213	97889	104798	107098
Ornithine	Metabolomics	C01602	2052987	1551497	1428694	1822284	1699169
L-Citrulline	Metabolomics	C00327	993418	1107158	684725	1051995	584425
Spermidine	Metabolomics	C00315	27562.5	144052	58631.8	54133.8	176194
N1-Acetylspermidine	Metabolomics	C00612	145254	138126	144196	228245	232235
3-Hydroxyisobutyrate	Metabolomics	C01188	3440749	1962654	4169569	1582904	2972739
D-Glucosamine	Metabolomics	C00329	59357.7	85859.3	166339	90559.8	93140.6
Asymmetric dimethyl arginine	Metabolomics	C03626	636658	519318	862201	585422	1182638
Creatine	Metabolomics	C00300	7034570	4953582	5172212	6114222	10942620
Creatinine	Metabolomics	C00791	20797010	21696920	21786270	22576930	26900410
4-Acetamidobutanoate	Metabolomics	C02946	410518	152958	405626	199520	59389.5
Guanidinoacetate	Metabolomics	C00581	208233	299272	216882	409707	191802
trans-4-Hydroxy-L-proline	Metabolomics	C01157	2468086	3217857	2941648	3356400	2763406
Pantothenate	Metabolomics	C00864	370462	32488.2	13277.4	43163.9	108089
5-Hydroxyindoleacetate	Metabolomics	C05635	33224.3	40324.8	34289.1	29404.2	29082.1
3-Methyldioxyindole	Metabolomics	C05834	14131	10703.5	65826.4	102883	123581
6-Hydroxykynurenic acid	Metabolomics	C08480	192061	92150.6	182231	234114	62792.9
Kynurenine	Metabolomics	C00328	240655	256330	252855	215325	192713
Kynurenic acid	Metabolomics	C01717	205178	172311	151673	165534	645008
Quinolinic acid	Metabolomics	C03722	235899	232197	205734	227176	119519
Anthranilate	Metabolomics	C00108	354511	1162478	3242207	5014342	848544
g-Oxalo-crotonate	Metabolomics	C03453	113634	23348.1	49339.9	73385.2	51384.3
Hydroxyindole-acetylglycine	Metabolomics	C05832	35726.5	55757.8	42399.9	39305.4	29305.5
L-Adrenaline	Metabolomics	C00788	1973868	1336202	2123821	1789315	1422117
Serotonin	Metabolomics	C00780	70753.1	72677.9	80536	94709.7	61502.8
Ectoine	Metabolomics	C06231	575962	734418	507125	633265	572889
sn-glycero-3-Phosphoethanolamine	Metabolomics	C01233	297556	290551	154598	196229	296087
Glycerol 3-phosphate	Metabolomics	C00093	41577.4	134630	51987.8	118268	62058.8
Triethanolamine	Metabolomics	C06771	42985.3	1091391	60521.5	18544.2	53043.7
Phosphoethanolamine	Metabolomics	C00346	23646.2	94340.1	79478.8	72988.7	82168.8
N-Methylethanolamine phosphate	Metabolomics	C01210	494394	647592	591953	805130	582833
Acetylcholine	Metabolomics	C01996	2411205	2359565	3489781	2835179	1599148
L-Carnitine	Metabolomics	C00318	115302800	71849520	96137450	65928210	62875760
Acetylcarnitine	Metabolomics	HMDB0000201	55755920	33315010	52256850	34623080	23248940
Propionylcarnitine	Metabolomics	HMDB0000824	640825	381960	561060	440696	319481
Butyrylcarnitine	Metabolomics	HMDB0002013	1570604	709292	549272	534899	443612
Tiglylcarnitine	Metabolomics	HMDB02366	210576	137580	201624	87160.8	174200
Isovalerylcarnitine	Metabolomics	HMDB0000688	2729523	1557546	1740152	1541609	1513845
Malonylcarnitine	Metabolomics	HMDB0062592	0	18513.9	19557	30229.8	11360.7
Hexanoylcarnitine	Metabolomics	HMDB0000705	374262	115299	600889	219001	156643
Methylmalonylcarnitine	Metabolomics	HMDB0013133	109257	116880	132154	103038	134612
Hydroxyisovaleroyl carnitine	Metabolomics	HMDB0062555	59617.8	84157	112295	55919.3	72526.4
Octenoylcarnitine	Metabolomics	HMDB0013324	1263575	968506	3041194	2439761	2249207
Octanoylcarnitine	Metabolomics	HMDB0000791	1201202	649284	4051100	1072136	1020509
Dimethylheptanoyl carnitine	Metabolomics	HMDB0006320	337820	161643	853379	213093	242248
Pimelylcarnitine	Metabolomics	HMDB0013328	54501.8	51974.6	29674.9	39856.6	831191
Hydroxyoctanoyl carnitine	Metabolomics	HMDB0061634	291612	129345	585807	121237	317538
Decanoylcarnitine	Metabolomics	HMDB0000651	1923356	1285970	6774774	1175045	2025526
Dimethylnonanoyl carnitine	Metabolomics	HMDB0006202	301118	86912.3	386768	98441.4	121904
Hydroxydecanoyl carnitine	Metabolomics	HMDB0061636	231696	147137	521285	68927.4	221324
Dodecenoylcarnitine	Metabolomics	HMDB0013326	501001	500106	1119014	200702	595461
Dodecanoylcarnitine	Metabolomics	HMDB0002250	467698	390412	1004276	168743	685091
Hydroxydodecanoyl carnitine	Metabolomics	HMDB0061638	81025.5	50325.9	180804	33437.9	84946.3
Tetradecenoylcarnitine	Metabolomics	HMDB0062588	334003	225882	976174	164556	616773
Tetradecanoylcarnitine	Metabolomics	HMDB0005066	120025	135942	179531	39294.3	179828
Hydroxytetradecenoylcarnitine	Metabolomics	HMDB0013330	356713	363968	188804	44914.7	156436
Hexadecenoylcarnitine	Metabolomics	HMDB0013207	75460.9	70022.8	132067	50732	124883
Linoelaidyl carnitine	Metabolomics	HMDB0006461	358458	217508	364150	350752	346594
Elaidic carnitine	Metabolomics	HMDB06464	482839	189617	308624	211590	426234
Stearoylcarnitine	Metabolomics	HMDB0000848	44296.3	28040.7	36821.7	20982.8	46828.2
Hexadecadienoylcarnitine	Metabolomics	HMDB0013334	23484.6	30638.3	71837.5	19628.5	70442.1
Butanoic acid	Metabolomics	C00246	252306	161908	245095	179485	213711
Octanoic acid	Metabolomics	C06423	18762860	4339606	6319118	3355495	4563522
Nonanoic acid	Metabolomics	C01601	6957050	7650114	7522578	6776406	9116129
Decanoic acid	Metabolomics	C01571	13761190	6976656	9948651	5587844	6339304
Dodecanoic acid	Metabolomics	C02679	9872680	3290572	9311924	2621792	3845758
Tetradecanoic acid	Metabolomics	C06424	26094210	11532320	31154140	9369041	11559030
Hexadecanoic acid	Metabolomics	C00249	101828300	107863300	143735700	101825500	104550600
Octadecanoic acid	Metabolomics	C01530	94903490	145637800	171769100	87755400	106017800
Tetradecenoic acid	Metabolomics	C08322	1909050	934974	2252301	441984	599048
Hexadecenoic acid	Metabolomics	C08362	21032020	7554304	17887050	15698230	7844970
Octadecenoic acid	Metabolomics	C00712	99552790	59456270	116069400	101666300	94717640
Octadecadienoic acid	Metabolomics	C01595	65482360	41535980	98454780	105456300	77813600
Octadecatrienoic acid	Metabolomics	C06427	13464580	5218668	10419110	17617620	11142500
Eicosatrienoic acid	Metabolomics	C03242	988155	599602	2413493	1715471	1230563
Eicosatetraenoic acid	Metabolomics	C00219	2257694	1645944	6704060	3490381	2545414
Eicosapentaenoic acid	Metabolomics	C06428	351597	485021	417722	451853	528049
Docosahexaenoic acid	Metabolomics	C06429	2816116	2387928	3466009	4006125	2659670
Dodecanedioic acid	Metabolomics	C02678	1170228	1155820	1188896	1213230	1171672
Docosapentaenoic acid	Metabolomics	C16513	731969	581280	1311758	782544	1027319
Glycocholate	Metabolomics	C01921	581295	432282	627477	1111395	1831467
Taurocholate	Metabolomics	C05122	34960.3	14077.8	179918	196115	331889
Taurochenodeoxycholate/Tauroursodeoxycholate	Metabolomics	C05465	323860	142599	1174378	1025624	1293141
3alpha-12alpha-Dihydroxy-5beta-cholanate	Metabolomics	C04483	1280613	184215	235870	330862	164272
Glycodeoxycholate/Glychenodeoxycholate	Metabolomics	C05464	4105525	3547647	2831666	5006212	5533202
Sphingosine 1-phosphate	Metabolomics	C06124	281567	191454	192966	243533	262682
Sphinganine 1-phosphate	Metabolomics	C01120	574980	772235	1113004	461594	625996
IGKV3-7	Proteomics	A0A075B6H7	372901	262312	450728	554889	254587
IGLV4-69	Proteomics	A0A075B6H9	292874	393354	225394	324804	242629
IGLV4-60	Proteomics	A0A075B6I1	91362.3	163836	275499	25629.4	47656.9
IGLV2-18	Proteomics	A0A075B6J9	514494	493045	574794	847129	94365.7
IGLV3-16	Proteomics	A0A075B6K0	1.30054e+06	2745837	1.55089e+06	1.29352e+06	377523
IGLV3-10	Proteomics	A0A075B6K4	694605	1.4574e+06	244882	473110	472033
IGLV3-9	Proteomics	A0A075B6K5	5.62659e+06	6.55235e+06	4.41104e+06	4.41369e+06	6625857
IGKV2D-24	Proteomics	A0A075B6R9	530373	686638	296145	302254	150272
IGKV1-27	Proteomics	A0A075B6S5	699063	672123	336266	380786	313010
IGKV1D-8	Proteomics	A0A087WSZ0	185507	297783	466420	303197	252954
IGHV3-49	Proteomics	A0A0A0MS15	558973	438148	1.89818e+06	2.44282e+06	1.83683e+06
IGHV6-1	Proteomics	A0A0B4J1U7	1279681	1.51194e+06	704579	760984	1.17828e+06
IGHV3-15	Proteomics	A0A0B4J1V0	1432508	1226939	754465	553040	742865
IGHV2-26	Proteomics	A0A0B4J1V2	940441	1.07551e+06	715245	875784	706202
IGHV3-73	Proteomics	A0A0B4J1V6	913547	458006	553314	936271	808721
IGHV3-72	Proteomics	A0A0B4J1Y9	2.24455e+06	1519223	1.35708e+06	1455781	1.0367e+06
IGKV1D-13	Proteomics	A0A0B4J2D9	873143	283429	713104	1.01112e+06	446220
IGHV1-69D	Proteomics	A0A0B4J2H0	1.0396e+06	484312	684600	2393782	3.59354e+06
IGHV1-3	Proteomics	A0A0C4DH29	764833	559054	872815	2.50268e+06	3.52845e+06
IGHV1-18	Proteomics	A0A0C4DH31	1.89741e+06	1.34785e+06	901843	1.16999e+06	1.68537e+06
IGHV3-20	Proteomics	A0A0C4DH32	5077781	6.45284e+06	5.01263e+06	7444393	3671973
IGHV1-24	Proteomics	A0A0C4DH33	772381	1.06127e+06	1300792	2.4058e+06	1.30651e+06
IGHV4-28	Proteomics	A0A0C4DH34	511633	156675	139741	429005	374667
IGHV3-35	Proteomics	A0A0C4DH35	1.17612e+06	358622	340979	282707	88838.2
IGHV3-38	Proteomics	A0A0C4DH36	143526	227313	220850	146405	84585.5
IGHV5-51	Proteomics	A0A0C4DH38	4.46627e+06	5897086	3.25117e+06	3.78896e+06	2.86348e+06
IGHV1-69-2	Proteomics	A0A0G2JMI3	204337	223503	0	0	38534.8
IGHV3-64D	Proteomics	A0A0J9YX35	366398	131607	285183	633619	293378
MASP2	Proteomics	O00187	469176	387594	488747	402440	370758
QSOX1	Proteomics	O00391	383757	239366	417040	403040	392591
CHL1	Proteomics	O00533	16609907	16762548	16826840	0	13525644
NRP1	Proteomics	O14786	59552.3	0	186418	166739	120805
APOL1	Proteomics	O14791	2.7502e+06	2.91252e+06	3.46436e+06	3.61942e+06	2.26398e+06
CD5L	Proteomics	O43866	4001614	3.9048e+06	6348674	7.07028e+06	2.5904e+06
FCGR3B	Proteomics	O75015	219048	233331	369523	333856	576286
FCN3	Proteomics	O75636	2.29961e+06	2.63149e+06	2365740	2.3395e+06	1900260
ATRN	Proteomics	O75882	2.36947e+06	2.88767e+06	2.73801e+06	2693432	1.44861e+06
APOM	Proteomics	O95445	1.82896e+06	2529918	2821283	2466062	1.72584e+06
VNN1	Proteomics	O95497	112508	156914	104171	18712.8	74809.3
CAVIN2	Proteomics	O95810	0	0	67531.8	147496	0
CP	Proteomics	P00450	23881882	22304280	28462904	22779386	22890534
F13A1	Proteomics	P00488	1.73242e+06	1.15187e+06	1.573e+06	1.42079e+06	1.36611e+06
F2	Proteomics	P00734	13430621	13674610	14227560	12370852	10251118
C1R	Proteomics	P00736	9661628	8947320	6525675	7390703	7364230
HP	Proteomics	P00738	94238112	74170776	88019376	92124680	113676632
HPR	Proteomics	P00739	84219984	71530736	70913104	77200480	87489656
F9	Proteomics	P00740	970555	818842	846555	764017	1.02147e+06
F10	Proteomics	P00742	738724	726392	863507	741091	717498
CFD	Proteomics	P00746	576098	561615	682414	641277	508191
F12	Proteomics	P00748	6821887	6763197	7639497	6674971	6698464
CFB	Proteomics	P00751	30831228	30858744	38221440	32844464	35650096
CA1	Proteomics	P00915	1.40951e+06	1.19885e+06	1.40777e+06	1.29129e+06	868876
SERPINC1	Proteomics	P01008	27454156	25380504	24671820	23336430	30092288
SERPINA1	Proteomics	P01009	164274672	158092224	218252848	179775584	155250016
SERPINA3	Proteomics	P01011	37721996	30393898	40618348	34173548	35793200
AGT	Proteomics	P01019	9966942	8.31292e+06	5563711	4.58375e+06	7.2594e+06
A2M	Proteomics	P01023	101085032	103687096	102531992	102335968	83324768
C5	Proteomics	P01031	10927660	7.64495e+06	9032261	9322600	9479988
TIMP1	Proteomics	P01033	107935	0	99812.7	139731	100741
CST3	Proteomics	P01034	829853	881201	1.12282e+06	1.0822e+06	678676
KNG1	Proteomics	P01042	17832718	18804796	22455684	22036672	23674728
JCHAIN	Proteomics	P01591	8738055	7744689	6992784	7.82449e+06	3390570
IGKV1D-33	Proteomics	P01593	1.79453e+06	2.25938e+06	1.83196e+06	2.54102e+06	1.58208e+06
IGKV1-39	Proteomics	P01597	1.70808e+06	2.06088e+06	1.80826e+06	1.84911e+06	1.20096e+06
IGKV1D-16	Proteomics	P01601	73512.9	93437.8	241772	184584	0
IGKV1-5	Proteomics	P01602	2.65918e+06	3.62983e+06	3002256	3166742	2.5955e+06
IGKV3-20	Proteomics	P01619	10054932	9703206	6849926	6.00619e+06	6875475
IGLV1-47	Proteomics	P01700	1.67292e+06	1.73237e+06	1.0203e+06	1.21192e+06	801639
IGLV1-51	Proteomics	P01701	1.84142e+06	2.17807e+06	776885	1419648	1125405
IGLV1-40	Proteomics	P01703	900894	1.01969e+06	819471	962368	468240
IGLV2-14	Proteomics	P01704	0	71201.8	0	0	273731
IGLV2-11	Proteomics	P01706	409665	573149	547589	596513	525078
IGLV3-19	Proteomics	P01714	528272	834652	258727	381123	29455.5
IGLV3-1	Proteomics	P01715	212219	294001	135517	171291	70486.9
IGLV3-25	Proteomics	P01717	2.10947e+06	2.90499e+06	1.3462e+06	1.32922e+06	468606
IGHV1-69	Proteomics	P01742	4.12277e+06	444807	3.54114e+06	5.08166e+06	7015840
IGHV1-46	Proteomics	P01743	1.03212e+06	1.90068e+06	1.14641e+06	2.62334e+06	3.57266e+06
IGHV3-13	Proteomics	P01766	6.13521e+06	7610031	5373983	7688754	3.77616e+06
IGHV2-5	Proteomics	P01817	902703	696887	284272	290032	433603
PIGR	Proteomics	P01833	397480	393820	1.79898e+06	452508	346870
IGKC	Proteomics	P01834	248659808	280565152	261649040	236248320	209309920
IGHG1	Proteomics	P01857	252072896	257487552	229397248	247615936	213630592
IGHG2	Proteomics	P01859	103957552	99599984	104888400	107519304	128035632
IGHG3	Proteomics	P01860	157950592	163550560	145325376	163644432	198019840
IGHG4	Proteomics	P01861	160767712	150263872	113292432	129296904	141831696
IGHM	Proteomics	P01871	34009920	30867474	60667024	61783420	27885056
IGHA1	Proteomics	P01876	126068592	107788032	44545968	39654992	31892156
IGHA2	Proteomics	P01877	48329636	34488960	15207020	13535853	12259605
IGHD	Proteomics	P01880	2.70601e+06	3.16973e+06	0	0	592389
HBD	Proteomics	P02042	31722380	27619244	28386800	30281450	24476578
APOA1	Proteomics	P02647	101432240	124539616	101114360	106576392	137685680
APOE	Proteomics	P02649	11002612	10803804	10852756	13002530	12602613
APOA2	Proteomics	P02652	949589	1.11428e+06	674790	1.0334e+06	759193
APOC1	Proteomics	P02654	2291550	2.97322e+06	2848116	2.88359e+06	2.21397e+06
APOC2	Proteomics	P02655	0	37642.1	35705.2	21867	33448.9
APOC3	Proteomics	P02656	13037109	12961701	8569637	7701208	9967636
FGA	Proteomics	P02671	114783720	115735808	123255696	95677824	101815584
FGB	Proteomics	P02675	91319008	93654144	102067960	85940152	78917640
FGG	Proteomics	P02679	147491328	129853648	141186544	142391648	150933920
SLC4A1	Proteomics	P02730	74445.4	52780.9	33972.2	39375.2	45917.7
CRP	Proteomics	P02741	219207	243456	418770	216896	678276
APCS	Proteomics	P02743	12513008	11273830	10769792	8743998	10194885
C1QA	Proteomics	P02745	7.82029e+06	8.05393e+06	6576647	8.2515e+06	6649482
C1QB	Proteomics	P02746	3.19662e+06	3.51913e+06	2.6298e+06	3040601	2.87392e+06
C1QC	Proteomics	P02747	8377630	9333576	7862817	8929374	9621121
C9	Proteomics	P02748	9074199	6.74928e+06	7978403	6.89548e+06	11566547
APOH	Proteomics	P02749	24287034	21770472	29386580	28695708	24699392
LRG1	Proteomics	P02750	7812344	6173309	9146033	7130709	6918695
FN1	Proteomics	P02751	17230192	18841546	18299618	19763202	16877976
RBP4	Proteomics	P02753	12345402	11835832	8440534	7.30051e+06	10795350
AMBP	Proteomics	P02760	11200294	12998862	22225778	20495170	16978186
ORM1	Proteomics	P02763	34723876	27181508	33151598	33540378	38934732
AHSG	Proteomics	P02765	55482568	53932828	48035532	51792584	36296464
TTR	Proteomics	P02766	64602304	55421936	45373596	53881044	54212024
ALB	Proteomics	P02768	427475712	404683808	354145888	343047520	480472000
GC	Proteomics	P02774	52522116	43294368	47034636	48449580	48910680
PPBP	Proteomics	P02775	1552651	438538	1.44964e+06	2677367	625601
TFRC	Proteomics	P02786	305203	387453	372555	350437	228266
TF	Proteomics	P02787	178657952	184272720	167915616	169441952	170490576
LTF	Proteomics	P02788	962583	1.4472e+06	959442	895496	1.03118e+06
HPX	Proteomics	P02790	66108376	61631768	69279192	65466132	69711752
ANG	Proteomics	P03950	327160	337393	433157	339194	424529
F11	Proteomics	P03951	539031	555854	487840	557513	540671
KLKB1	Proteomics	P03952	4332341	4304585	3.52955e+06	3.4896e+06	3717733
C4BPA	Proteomics	P04003	25991646	28126810	29115202	26736698	27550518
VTN	Proteomics	P04004	33551616	28468506	34201124	29709236	26185068
CAT	Proteomics	P04040	198282	170593	176073	151612	0
PROC	Proteomics	P04070	1.29607e+06	1.11705e+06	1.11217e+06	841529	828211
ALDOA	Proteomics	P04075	123077	43686.4	134042	140109	117391
APOB	Proteomics	P04114	25903360	26237936	18520908	24919696	20579078
LCAT	Proteomics	P04180	1.14044e+06	1.04653e+06	779721	659649	1.10687e+06
HRG	Proteomics	P04196	23089592	26412384	15585866	18618644	14138892
A1BG	Proteomics	P04217	30055348	29854744	37708832	29962944	30586634
KRT1	Proteomics	P04264	804540	4147162	1527875	8672848	911617
VWF	Proteomics	P04275	3.28707e+06	1.8898e+06	2.0116e+06	1.69308e+06	1.89423e+06
SHBG	Proteomics	P04278	3.19074e+06	3.43942e+06	2.49009e+06	2.97569e+06	2.41685e+06
GAPDH	Proteomics	P04406	314298	149258	422400	415048	199766
IGKV1-16	Proteomics	P04430	347660	408025	366579	381781	177871
APOD	Proteomics	P05090	10701930	9561387	8418080	8408599	8212385
ITGB3	Proteomics	P05106	154964	0	110485	68051.4	14296.2
SERPINA5	Proteomics	P05154	1.04718e+06	1.01694e+06	692243	426835	388595
SERPING1	Proteomics	P05155	27126340	21962368	29499420	25001072	25680322
CFI	Proteomics	P05156	8887212	7.34636e+06	7062692	7042708	8514496
F13B	Proteomics	P05160	2338545	1.86557e+06	2.07939e+06	2.09369e+06	2.26384e+06
CLEC3B	Proteomics	P05452	3.23588e+06	3.63162e+06	2.73258e+06	2.83492e+06	2.10133e+06
SERPINA7	Proteomics	P05543	3.32961e+06	3118203	4.2057e+06	4544973	4.13527e+06
SERPIND1	Proteomics	P05546	18842308	15560254	16753223	16818790	18303550
BCHE	Proteomics	P06276	1.23898e+06	1.11673e+06	793261	1.21323e+06	647246
IGKV4-1	Proteomics	P06312	14651865	13509451	12873563	12324799	14072085
GSN	Proteomics	P06396	9529789	10392649	8711499	8747739	7741395
C2	Proteomics	P06681	4.89668e+06	4668860	4.11367e+06	3.02484e+06	4.02024e+06
S100A9	Proteomics	P06702	132646	86934.3	25828.8	75866.1	307003
APOA4	Proteomics	P06727	15474847	14047351	12994544	14730412	16448141
CKM	Proteomics	P06732	366012	582864	565247	364610	443913
PROS1	Proteomics	P07225	2.98125e+06	2.97692e+06	3.3537e+06	2.68981e+06	2220187
CSF1R	Proteomics	P07333	76245.8	123564	109440	89719.1	76241.6
C8A	Proteomics	P07357	5688251	5.65294e+06	5616358	4.25043e+06	5219744
C8B	Proteomics	P07358	3856678	3.29049e+06	3582716	2.77753e+06	3.71685e+06
GP1BA	Proteomics	P07359	199953	119252	201700	170553	85617.1
C8G	Proteomics	P07360	2343434	2067934	2.81551e+06	2385593	2.34791e+06
PFN1	Proteomics	P07737	144913	51133.5	276266	225800	164148
THBS1	Proteomics	P07996	1305995	71315.3	987680	1.71151e+06	366334
RNASE1	Proteomics	P07998	116260	175344	219997	229365	97148.8
SERPINA6	Proteomics	P08185	4367419	4.29873e+06	5107414	4.12426e+06	4.34299e+06
MMP2	Proteomics	P08253	232790	202427	211037	122850	136028
SOD3	Proteomics	P08294	30991.8	81378.3	369232	202298	70133.8
ITGA2B	Proteomics	P08514	183498	0	165327	117212	0
LPA	Proteomics	P08519	8978648	8873264	3.50462e+06	6.15055e+06	8320816
PLEK	Proteomics	P08567	264798	0	215080	206514	129236
CD14	Proteomics	P08571	743362	586884	835926	595501	772384
SERPINF2	Proteomics	P08697	13943467	12790945	13271586	12369028	12459144
F7	Proteomics	P08709	184170	113889	182021	160092	95223.1
DBH	Proteomics	P09172	281690	58306.3	292211	291865	286914
SPARC	Proteomics	P09486	91077.4	0	26201.9	184973	0
C1S	Proteomics	P09871	7483241	8348523	7089278	8.35515e+06	9120957
C4A	Proteomics	P0C0L4	27421354	25006680	54983760	51480972	38597596
C4B	Proteomics	P0C0L5	27421354	25006680	54983760	51480972	38597596
SAA1	Proteomics	P0DJI8	456280	365785	1.02555e+06	823226	2.27344e+06
SAA2	Proteomics	P0DJI9	55200.3	53233.1	377464	239725	660804
IGHV1-8	Proteomics	P0DP01	1.50084e+06	994239	1115614	2.64888e+06	3.27244e+06
IGHV3-38-3	Proteomics	P0DTE1	249016	209086	371819	325062	292403
C7	Proteomics	P10643	30450240	24612386	29844284	29291754	19468214
CLU	Proteomics	P10909	23454016	27034754	25063034	18506978	17812800
HSPA5	Proteomics	P11021	148684	152521	150414	140878	112505
MBL2	Proteomics	P11226	1.4283e+06	1.40073e+06	1.22948e+06	1.64844e+06	2.56654e+06
CETP	Proteomics	P11597	264249	208506	153273	223171	386802
F5	Proteomics	P12259	655307	663120	1.07153e+06	567952	408095
ACTN1	Proteomics	P12814	348568	0	293084	189830	0
PEPD	Proteomics	P12955	109244	146597	102153	68385.7	50955.4
C6	Proteomics	P13671	5.16601e+06	4638345	4585410	3.45169e+06	3.54355e+06
PRG2	Proteomics	P13727	156822	0	55332.3	35521.6	96013.1
LCP1	Proteomics	P13796	159643	175151	184550	156354	170649
SELL	Proteomics	P14151	384727	439832	428005	357867	814318
ANPEP	Proteomics	P15144	118329	104945	177844	88177.4	90293.1
CPN1	Proteomics	P15169	1.49981e+06	1.49267e+06	1595358	1.38225e+06	1.3942e+06
IGLL1	Proteomics	P15814	363653	691044	263695	215232	330161
CD44	Proteomics	P16070	135504	151782	176676	222712	368715
IGFBP3	Proteomics	P17936	470957	361541	362567	389392	250178
IGFBP2	Proteomics	P18065	0	0	253720	265204	323753
VCL	Proteomics	P18206	311957	55857.6	273123	254307	202552
LBP	Proteomics	P18428	564277	471360	1.30229e+06	969601	1.49304e+06
VCAM1	Proteomics	P19320	113207	0	60360.1	70535.6	91554.9
ORM2	Proteomics	P19652	34984340	26681188	32526520	32141738	33131090
ITIH2	Proteomics	P19823	32748654	31632320	33587452	36969600	31901108
ITIH1	Proteomics	P19827	10265326	10362890	11064572	10800191	10908619
PZP	Proteomics	P20742	30681652	33421024	32176566	32721856	25140530
C4BPB	Proteomics	P20851	2.14797e+06	1.95688e+06	1.87941e+06	1.22007e+06	1.75218e+06
FLNA	Proteomics	P21333	584990	68039.8	661589	523099	306260
TNXB	Proteomics	P22105	206676	183854	143853	30963.3	42270.5
GPX3	Proteomics	P22352	2.77243e+06	2.3159e+06	2.78743e+06	2294878	2.27256e+06
CPN2	Proteomics	P22792	5065762	5135809	4737275	4.02079e+06	4292592
PROZ	Proteomics	P22891	271429	258108	0	24226.4	238545
IGHV1-2	Proteomics	P23083	1.60523e+06	1.6685e+06	665818	814329	1.29625e+06
FBLN1	Proteomics	P23142	2152538	2.24755e+06	2032026	1.91288e+06	1.87436e+06
PTPRG	Proteomics	P23470	92758.9	61933	108048	84987	52630.9
CFL1	Proteomics	P23528	408410	0	361338	329635	190803
IGFBP6	Proteomics	P24592	48939.7	44284.4	109324	79003.4	97232.4
AZGP1	Proteomics	P25311	6.34207e+06	5015834	6683582	7.4683e+06	7863741
STOM	Proteomics	P27105	91077.3	0	126557	102648	0
PON1	Proteomics	P27169	5734907	5.92549e+06	9798606	9857574	7.2447e+06
CFP	Proteomics	P27918	1.62695e+06	1185084	1.13201e+06	1.14811e+06	1241290
GRN	Proteomics	P28799	62394.9	55953.6	100359	20427.8	0
SERPINA4	Proteomics	P29622	4.85941e+06	5122099	4015120	3.63551e+06	2.37442e+06
PRDX6	Proteomics	P30041	137462	41639.9	62885.9	118011	77954.2
BLVRB	Proteomics	P30043	28474.4	0	16311.7	15667.8	12693.6
PRDX2	Proteomics	P32119	229488	200872	217310	239773	162214
CDH5	Proteomics	P33151	70788.8	135173	82194	81428.4	37890
MAN1A1	Proteomics	P33908	64306.4	60564.1	68232.1	41573.9	59160.7
RNASE4	Proteomics	P34096	63411.8	58719.6	57506	50104.1	61508.9
THBS4	Proteomics	P35443	0	152509	0	0	50798
KRT9	Proteomics	P35527	609254	2756404	1.09987e+06	8.06368e+06	716029
SAA4	Proteomics	P35542	9252541	7620356	7.37886e+06	6993295	10178879
IGFALS	Proteomics	P35858	2.66941e+06	2.39946e+06	2.28879e+06	1.89168e+06	2.61601e+06
SERPINF1	Proteomics	P36955	2.0552e+06	2098584	2.13195e+06	1.67604e+06	1.63022e+06
COL18A1	Proteomics	P39060	64979.9	97622.3	119835	51374.8	0
BTD	Proteomics	P43251	1116947	1.08999e+06	920906	631259	601163
AFM	Proteomics	P43652	9108685	10054047	10624504	11520339	6.63112e+06
MASP1	Proteomics	P48740	757537	729907	614645	459359	372840
COMP	Proteomics	P49747	1.59079e+06	463047	164268	3.29244e+06	3847603
SELENOP	Proteomics	P49908	1.5124e+06	1.2627e+06	1.17434e+06	1.17511e+06	1.1131e+06
LUM	Proteomics	P51884	3.46708e+06	4667507	3.36508e+06	3.25041e+06	3.02262e+06
CRISP3	Proteomics	P54108	285875	307797	404625	295496	50642
APOC4	Proteomics	P55056	262598	457419	440751	245138	215419
PLTP	Proteomics	P55058	561949	156479	740847	477108	903057
INHBC	Proteomics	P55103	71887.9	78927.8	70484	55744.9	37852.6
DEFA1	Proteomics	P59665	64106.5	0	0	12760.3	34924.3
LYZ	Proteomics	P61626	199568	268017	395981	425539	350606
B2M	Proteomics	P61769	1.53692e+06	1174820	1.55306e+06	1.28023e+06	911216
EIF5A	Proteomics	P63241	159594	122370	111520	66624.3	74178.3
HBB	Proteomics	P68871	61814768	46830728	57730944	66005644	40926764
HBA1	Proteomics	P69905	41790632	32970342	35934924	39937000	31996786
GPLD1	Proteomics	P80108	648742	802360	712087	905608	287125
LCN2	Proteomics	P80188	0	0	49848.1	41280.3	196051
IGLV3-21	Proteomics	P80748	5.91733e+06	6524222	4.33153e+06	4.32405e+06	7072717
HSPG2	Proteomics	P98160	137485	105307	153321	119283	72002.9
CTBS	Proteomics	Q01459	28859.8	0	0	75589.4	77968
CFHR1	Proteomics	Q03591	9027152	7243236	7.4621e+06	7320622	6.33893e+06
HGFAC	Proteomics	Q04756	708036	419836	699726	715018	593027
ITIH3	Proteomics	Q06033	4.43655e+06	3870201	5119172	3.83041e+06	2.3533e+06
LRP1	Proteomics	Q07954	1.27402e+06	1.32669e+06	123985	1.17602e+06	913635
LGALS3BP	Proteomics	Q08380	977647	1.27494e+06	1.67655e+06	1.51141e+06	666593
FGL1	Proteomics	Q08830	44331.6	0	53738.8	37399.9	86919.7
EFEMP1	Proteomics	Q12805	842394	1050735	1.00566e+06	812381	896848
PLA2G7	Proteomics	Q13093	38221.2	31127.7	65797	88023.1	95042.7
MMRN1	Proteomics	Q13201	118272	9885.42	88549.7	145661	53051.5
ILK	Proteomics	Q13418	50717.6	0	57910.6	26368.4	16011.1
GOLGA4	Proteomics	Q13439	0	0	0	0	0
APOF	Proteomics	Q13790	460213	400072	54505.1	236867	291969
ENPP2	Proteomics	Q13822	45856.8	41571.4	0	371471	318998
HABP2	Proteomics	Q14520	2437748	2.12603e+06	668346	949105	2.1287e+06
ITIH4	Proteomics	Q14624	19470516	18805580	18750670	15586319	22244560
LTBP1	Proteomics	Q14766	36617.4	0	27614.4	47392.6	0
PCOLCE	Proteomics	Q15113	55435.8	118357	157063	129526	127029
PON3	Proteomics	Q15166	135604	117468	75244.2	116519	108444
FCN2	Proteomics	Q15485	228619	202859	213574	240439	19126.4
TGFBI	Proteomics	Q15582	893409	834367	737110	616182	598525
ADIPOQ	Proteomics	Q15848	1707407	1.28505e+06	2.87447e+06	3.57356e+06	3.10978e+06
ECM1	Proteomics	Q16610	1.60804e+06	1.5506e+06	1.06848e+06	1158355	1.17947e+06
MAN2A1	Proteomics	Q16706	141774	54656	12608.1	27908.7	0
VASN	Proteomics	Q6EMK4	156047	119106	161810	145720	155976
PLXDC2	Proteomics	Q6UX71	0	221388	0	129571	0
PI16	Proteomics	Q6UXB8	311204	456336	198043	364128	239794
ADAMTSL4	Proteomics	Q6UY14	0	46162.1	63167.8	55592.3	52507.2
OAF	Proteomics	Q86UD1	58467.9	0	0	39618.8	64193.8
FERMT3	Proteomics	Q86UX7	286100	0	261075	218761	26559
CD163	Proteomics	Q86VB7	36867.8	0	89299.9	76127.4	238800
HRNR	Proteomics	Q86YZ3	0	133977	0	94763.5	0
GGH	Proteomics	Q92820	238200	258618	196139	146970	52893.7
PRG4	Proteomics	Q92954	309354	308182	575729	597549	724998
CPB2	Proteomics	Q96IY4	2.82044e+06	2.48145e+06	2.33515e+06	2.02573e+06	1.85214e+06
CNDP1	Proteomics	Q96KN2	1.08283e+06	1.13707e+06	727258	695570	373008
PGLYRP2	Proteomics	Q96PD5	6334302	5.97633e+06	5126058	5.00376e+06	4.12899e+06
COLEC11	Proteomics	Q9BWP8	258829	225434	234708	214397	200450
CFHR5	Proteomics	Q9BXR6	3.16815e+06	2.61523e+06	2660001	2.70098e+06	3.11192e+06
MMRN2	Proteomics	Q9H8L6	41505.7	0	0	41495	39610.5
PARVB	Proteomics	Q9HBI1	65494.3	0	89480.7	70157.9	42657
APMAP	Proteomics	Q9HDC9	434813	380063	316412	333626	163720
CD93	Proteomics	Q9NPY3	0	0	0	43038.6	90896.5
CRTAC1	Proteomics	Q9NQ79	263729	211479	198706	178822	223190
C1RL	Proteomics	Q9NZP8	799167	623159	708722	721582	289040
MARCO	Proteomics	Q9UEW3	75467.5	66342	0	63574	82593.7
FETUB	Proteomics	Q9UGM5	1.57342e+06	1.33684e+06	1.51334e+06	1.45762e+06	1.67139e+06
PCYOX1	Proteomics	Q9UHG3	407180	524438	312604	363148	380437
SERPINA10	Proteomics	Q9UK55	1.06442e+06	789109	590090	403890	786322
PROCR	Proteomics	Q9UNN8	89590.7	94742.4	0	70566.5	79252.5
MINPP1	Proteomics	Q9UNW1	127063	114404	92196.7	111583	74094
TLN1	Proteomics	Q9Y490	1.136e+06	178616	649250	884698	1.85581e+06
FCGBP	Proteomics	Q9Y6R7	912168	1.72659e+06	390895	412372	421612
IGKV2-28	Proteomics	A0A075B6P5	8265437	7.59348e+06	7320809	9470133	7819482
IGKV2-40	Proteomics	A0A087WW87	7564759	7.05545e+06	7.03809e+06	9073423	7.66946e+06
IGKV2-30	Proteomics	P06310	7833735	7.16066e+06	7.42298e+06	9172888	7.01325e+06
IGKV2D-29	Proteomics	A0A075B6S2	7.22565e+06	7113570	6766563	8.21824e+06	6348445
IGKV3D-15	Proteomics	A0A087WSY6	9644000	8693020	1.36199e+06	1.61896e+06	1.17349e+06
IGKV3-15	Proteomics	P01624	9939452	8901057	1.69636e+06	2051899	1.34524e+06
IGKV3D-11	Proteomics	A0A0A0MRZ8	1.10469e+06	1.68204e+06	1.4663e+06	1.28598e+06	1.08665e+06
IGHV4-61	Proteomics	A0A0C4DH41	7.91781e+06	5.04765e+06	2833724	3603427	3.01586e+06
IGHV4-38-2	Proteomics	P0DP08	7.91781e+06	5.04765e+06	2833724	3603427	3.01586e+06
IGHV4-39	Proteomics	P01824	7303489	6235486	2.47628e+06	3.75355e+06	3108251
IGHV4-34	Proteomics	P06331	7.91781e+06	5.04765e+06	2833724	3603427	3.01586e+06
IGHV4-30-2	Proteomics	A0A087WSY4	6.77321e+06	4.45138e+06	2519612	3.10807e+06	2.64813e+06
IGHV4-4	Proteomics	A0A075B6R2	6820796	4.28308e+06	2.61035e+06	3.25309e+06	2706055
IGHV2-70D	Proteomics	A0A0C4DH43	658817	793864	417723	179241	299129
IGKV1-8	Proteomics	A0A0C4DH67	1510507	1896133	1349057	1.14414e+06	896736
.	Proteomics	A6NIZ1	207912	0	150870	149647	100590
PLG	Proteomics	P00747	17637236	16173190	19421400	18505016	18985968
C3	Proteomics	P01024	68430296	62479612	74976048	75908480	74545848
IGKV1-17	Proteomics	P01599	704382	850588	453053	467606	852902
IGKV1-12	Proteomics	A0A0C4DH73	7.38664e+06	7967626	9048130	7805390	8303566
IGHV3-30	Proteomics	P01768	10561605	12383781	10859997	10805464	7476609
IGHV3-74	Proteomics	A0A0B4J1X5	30031126	27703430	12374146	14372220	11358951
IGHV3-48	Proteomics	P01763	30447670	28891280	12213445	16172660	10790055
IGHV3-53	Proteomics	P01767	30031126	27703430	12374146	14372220	11358951
IGHV3-23	Proteomics	P01764	10561605	12383781	10859997	10805464	7476609
IGHV3-7	Proteomics	P01780	30447670	28891280	12213445	16172660	10790055
IGHV3-21	Proteomics	A0A0B4J1V1	30447670	28891280	12213445	16172660	10790055
IGHV7-4-1	Proteomics	A0A0J9YVY3	26944332	24163392	8784910	10060634	7.86123e+06
IGHV3-64	Proteomics	A0A075B6Q5	1.12656e+06	1.94205e+06	889573	849792	837586
IGHV3-30-3	Proteomics	P0DP02	30031126	27703430	12374146	14372220	11358951
IGHV3-9	Proteomics	P01782	8395791	9817687	6641845	9208345	5520071
IGHV3-43	Proteomics	A0A0B4J1X8	6557474	7852114	5416420	8.01204e+06	4.02e+06
PF4	Proteomics	P02776	2153125	525630	1695289	3.82206e+06	886158
LDHB	Proteomics	P07195	2.32074e+06	1.54578e+06	793796	689585	543492
PRSS1	Proteomics	P07477	715278	331347	459390	830732	659212
CFH	Proteomics	P08603	18707304	19337600	21071470	22539172	19198854
CFHR4	Proteomics	Q92496	124565	88932.3	86621.6	55460.7	137883
IGLC3	Proteomics	P0DOY3	102190816	88165760	60700124	66187028	58779828
IGLL5	Proteomics	B9A064	63370552	54756392	46996424	52566404	51817216
IGLC6	Proteomics	P0CF74	102190816	88165760	60700124	66187028	58779828
IGLC7	Proteomics	A0M8Q6	81403872	73257768	44936628	50057984	39004020
KRT10	Proteomics	P13645	597245	3.08434e+06	891644	1.56467e+06	530771
KRT14	Proteomics	P02533	29798.3	315377	222412	304670	0
KRT16	Proteomics	P08779	0	264652	240998	183513	0
MST1	Proteomics	P26927	219298	241096	396976	379045	344784
MYH9	Proteomics	P35579	598296	112600	458744	385037	279625
KRT2	Proteomics	P35908	498425	2533398	987122	4074595	556012
KRT5	Proteomics	P13647	397860	847787	215217	446928	67816.6
KRT6A	Proteomics	P02538	88395.8	502398	176335	382048	67816.6
TAGLN2	Proteomics	P37802	127277	0	112963	178184	33907.4
ACTB	Proteomics	P60709	4919565	1663156	5.1978e+06	4936316	3.09818e+06
ACTG1	Proteomics	P63261	4919565	1663156	5.1978e+06	4936316	3.09818e+06
ACTBL2	Proteomics	Q562R1	1.08637e+06	0	880684	871958	853852
ACTC1	Proteomics	P68032	3.76386e+06	1.11984e+06	3.76561e+06	3795459	2430100
YWHAZ	Proteomics	P63104	340984	0	243030	226545	126137
TPM4	Proteomics	P67936	322723	0	303945	288342	144152
TUBA4A	Proteomics	P68366	49820.5	0	197607	136601	114620
TUBA3C	Proteomics	P0DPH7	49820.5	0	165140	103564	114620
TUBA1B	Proteomics	P68363	122445	18583.7	229954	176531	114620
TUBB4B	Proteomics	P68371	243272	0	226869	175214	50352.4
TUBB1	Proteomics	Q9H4B7	339868	0	300232	270859	84958.2
HBG2	Proteomics	P69892	13192675	10390127	10066348	11793139	10296811
KRT83	Proteomics	P78385	162197	54058.8	76133.7	179081	79504.6
KRT85	Proteomics	P78386	162197	54058.8	76133.7	179081	79504.6
KRT33B	Proteomics	Q14525	0	220891	0	348797	0
KRT32	Proteomics	Q14532	0	220891	0	1.18561e+06	0
LILRA3	Proteomics	Q8N6C8	0	0	0	0	279732
CFHR2	Proteomics	P36980	2.96151e+06	2.87487e+06	3.03269e+06	2.3503e+06	2749913
BST1	Proteomics	Q10588	0	10107.7	0	25691.2	0
IGLV5-45	Proteomics	A0A087WSX0	333546	348715	456202	406689	138023
IGLV1-36	Proteomics	A0A0B4J1U3	159310	141416	90690.8	198273	111844
PDLIM1	Proteomics	O00151	90614.4	0	88621.1	25975.7	0
MYL12B	Proteomics	O14950	171821	0	153197	15255.6	0
IGLV6-57	Proteomics	P01721	1.1895e+06	1.27488e+06	584087	538032	329632
HSPA8	Proteomics	P11142	86680.2	0	89051.6	42493.4	0
NCAM1	Proteomics	P13591	682350	0	399633	493849	392799
PTGDS	Proteomics	P41222	336031	282250	196000	163183	119202
VASP	Proteomics	P50552	33229.5	0	25056.1	17566.4	11730.2
SLC25A3	Proteomics	Q00325	2222.3	19526.2	0	0	0
SPARCL1	Proteomics	Q14515	39538.8	0	0	0	47689
CD177	Proteomics	Q8N6Q3	0	0	0	0	112872
RARRES2	Proteomics	Q99969	52964.9	30582.7	98749.3	105742	103315
MB	Proteomics	P02144	0	0	129970	0	0
IGFBP4	Proteomics	P22692	37689.2	0	65066.7	63535.8	64419.6
CAP1	Proteomics	Q01518	76205	0	76921.9	69269.8	47720.4
ZYX	Proteomics	Q15942	40310.3	0	55797.1	21727.7	0
ARF3	Proteomics	P61204	91795.1	0	76636.9	58802.6	0
TGFB1	Proteomics	P01137	45010.8	0	0	67962.9	0
IL1RAP	Proteomics	Q9NPH3	29560.4	0	0	0	55688.7
ITGB1	Proteomics	P05556	0	0	0	0	114629
MCAM	Proteomics	P43121	39803.7	121515	77013.8	66516.7	86731.4
DSP	Proteomics	P15924	1.77328e+06	1.78538e+06	1.69414e+06	1.74095e+06	636154
EEF1A1	Proteomics	P68104	55498.5	0	0	0	0
TMSB4X	Proteomics	P62328	235152	0	248699	210816	181697
IGKV6D-21	Proteomics	A0A0A0MT36	116884	98259.7	140652	159805	234134
CD109	Proteomics	Q6YHK3	46792.7	93808.1	80376.7	0	0
IGLV8-61	Proteomics	A0A075B6I0	287563	228803	461319	338814	53392.2
FUCA2	Proteomics	Q9BTY2	42272.1	0	105469	98552.2	0
IGLV10-54	Proteomics	A0A075B6I4	0	0	118787	3567023	0
DSG1	Proteomics	Q02413	0	0	0	68680.3	0
IGLV1-44	Proteomics	P01699	2626066	2.70343e+06	1.85644e+06	1.10952e+06	440855
IGLV3-27	Proteomics	P01718	1.30054e+06	2745837	1.55089e+06	1.29352e+06	377523
OLFM1	Proteomics	Q99784	0	0	98810.9	0	43562.6
ACE	Proteomics	P12821	176765	0	73229.7	0	0
CALR	Proteomics	P27797	30036.7	0	28426.4	29177.1	0
ABI3BP	Proteomics	Q7Z7G0	28668.5	31610	31245.4	28525.2	28909.4
SOD1	Proteomics	P00441	0	30835	42152	32038.8	30032.3
IL6ST	Proteomics	P40189	34006.2	29484.5	33267.3	36636.7	30808.5
IGKV6-21	Proteomics	A0A0C4DH24	400978	341825	1.04615e+06	862988	391107
SFTPB	Proteomics	P07988	0	0	9031.05	0	0
ALCAM	Proteomics	Q13740	0	0	12950.1	0	6284.7
APOA5	Proteomics	Q6Q788	57002.8	60147.1	33208.4	0	0
ROBO4	Proteomics	Q8WZ75	31186.4	37191.1	0	0	0
ADAMDEC1	Proteomics	O15204	0	0	21004.1	0	0
SH3BGRL3	Proteomics	Q9H299	0	0	34389	27410.4	0
IGLV3-12	Proteomics	A0A075B6K2	0	0	0	0	51153.3
ALDOB	Proteomics	P05062	91575.3	58001	63489.8	32346	96650.8
ICAM1	Proteomics	P05362	44375.1	47127.9	53138.6	43345.9	46057.1
VIM	Proteomics	P08670	116558	32746.9	0	0	0
CDH1	Proteomics	P12830	0	27281.1	21134.1	0	27829.6
MYL6B	Proteomics	P14649	39136.2	0	56784.1	46160.1	26982.6
SPP2	Proteomics	Q13103	84721	66997.4	70539.8	58588.4	63556.4
H3C15	Proteomics	Q71DI3	6324.96	0	0	0	0
IGLV1-50	Proteomics	A0A075B6I6	0	0	0	69862.8	0
IGLV5-37	Proteomics	A0A075B6J1	56188.2	61430.6	48466.6	36741.8	104874
AMY2A	Proteomics	P04746	40006.6	37914	0	0	56318.9
MFAP4	Proteomics	P55083	54048.8	115538	58401.2	0	56120.9
POSTN	Proteomics	Q15063	83005.8	91727.5	0	34578.3	0
CCL14	Proteomics	Q16627	32970.1	0	0	0	50460.6
HLA-B	Proteomics	P01889	0	0	21604.9	0	0
IGFBP7	Proteomics	Q16270	32518.7	0	0	0	0
P4HB	Proteomics	P07237	0	0	0	0	21626.1
S100A8	Proteomics	P05109	0	0	0	0	56847.8
SRGN	Proteomics	P10124	0	0	0	106755	0
MYLPF	Proteomics	Q96A32	53450.2	0	0	0	0
PNP	Proteomics	P00491	0	0	6714.74	0	0
FUCA1	Proteomics	P04066	0	0	0	20867.7	11682.7
CCL16	Proteomics	O15467	0	9760.71	0	0	8022.6
TCN1	Proteomics	P20061	0	0	0	0	67007.3
GP1BB	Proteomics	P13224	137319	0	123674	86307.2	0
HSP90B1	Proteomics	P14625	32617.7	0	0	0	0
IGLV9-49	Proteomics	A0A0B4J1Y8	215208	235031	0	0	0
CTSD	Proteomics	P07339	0	0	33740.6	0	0
GDI2	Proteomics	P50395	33790.5	14342.8	24768.4	24405.2	0
ERN1	Proteomics	O75460	11245822	13128831	11651255	12655761	11907888
GSTO1	Proteomics	P78417	0	0	50962.6	0	0
ASGR2	Proteomics	P07307	104666	0	0	0	0
FBLN5	Proteomics	Q9UBX5	0	0	117094	80696.6	0
NAGLU	Proteomics	P54802	0	42397	0	0	0
IGFBP1	Proteomics	P08833	0	0	0	0	37070.4
IGF2	Proteomics	P01344	141862	76654.9	0	0	51914.8
ATP2A3	Proteomics	Q93084	0	0	16662.9	0	0
IGLV5-39	Proteomics	A0A0G2JS06	0	25988.2	0	34703.7	0
CORO1A	Proteomics	P31146	0	0	0	0	7997.4
CST6	Proteomics	Q15828	0	0	0	17485.6	0
GSTP1	Proteomics	P09211	0	0	42874.3	43559.2	26450.7
CA2	Proteomics	P00918	0	0	0	0	28378.3
CLIC1	Proteomics	O00299	0	0	67735.1	0	0
ACTR3B	Proteomics	Q9P1U1	16764.8	0	0	0	0
CAMP	Proteomics	P49913	0	58835.8	67785.7	75333.1	136403
ACSL4	Proteomics	O60488	330013	151055	155299	349911	354424
EIF2B1	Proteomics	Q14232	0	87720.7	0	0	126256
HBE1	Proteomics	P02100	12961627	9958374	9659462	11380657	10326512
HYAL1	Proteomics	Q12794	0	21196.4	0	0	0
NID1	Proteomics	P14543	0	0	25980.9	0	0
AcCa(10:0)	Lipidomics	AcCa	3.27805e+06	2.51905e+06	1.27055e+07	2.61964e+06	4.15972e+06
AcCa(10:1)	Lipidomics	AcCa	1.86421e+06	2.08158e+06	9.64562e+06	2.94209e+06	3.21214e+06
AcCa(10:3)	Lipidomics	AcCa	2.00959e+06	1.86478e+06	1.00429e+07	6.24292e+06	5.42118e+06
AcCa(11:0)	Lipidomics	AcCa	610308	269639	762688	209259	230924
AcCa(11:1)	Lipidomics	AcCa	887856	653918	2.93525e+06	771566	1.31829e+06
AcCa(12:0)	Lipidomics	AcCa	1.26741e+06	862257	3.26007e+06	492353	2.00823e+06
AcCa(12:1)	Lipidomics	AcCa	800168	1.08662e+06	3.05708e+06	669991	1.96757e+06
AcCa(12:2)	Lipidomics	AcCa	229995	284699	550114	120960	255491
AcCa(13:0)	Lipidomics	AcCa	429491	1.20519e+06	672109	153840	435608
AcCa(14:0)	Lipidomics	AcCa	871787	723743	979632	308131	1.06516e+06
AcCa(14:1)	Lipidomics	AcCa	1.46309e+06	1.17178e+06	3.97143e+06	930479	3.22999e+06
AcCa(14:2)	Lipidomics	AcCa	649448	671768	2.37057e+06	584938	1.40607e+06
AcCa(16:0)	Lipidomics	AcCa	6.08164e+06	4.2726e+06	4.0452e+06	3.29765e+06	5.82744e+06
AcCa(16:1)	Lipidomics	AcCa	530778	521685	941759	485831	1.08174e+06
AcCa(18:0)	Lipidomics	AcCa	3.52335e+06	1.92463e+06	2.24985e+06	2.01599e+06	3.99509e+06
AcCa(18:1)	Lipidomics	AcCa	1.27754e+07	8.51438e+06	1.12301e+07	8.81072e+06	1.23746e+07
AcCa(18:2)	Lipidomics	AcCa	4.89135e+06	3.43171e+06	3.9557e+06	4.6156e+06	6.07508e+06
AcCa(8:0)	Lipidomics	AcCa	1.85087e+06	1.36545e+06	9.14447e+06	2.24651e+06	2.22663e+06
AcCa(9:0)	Lipidomics	AcCa	430106	275682	1.81178e+06	470346	423684
Cer(d16:1_22:0)	Lipidomics	Cer	7.52784e+06	6.11893e+06	6.3488e+06	5.86061e+06	8.60399e+06
Cer(d16:1_23:0)	Lipidomics	Cer	4.10031e+06	5.59964e+06	3.72929e+06	3.15698e+06	6.50995e+06
Cer(d17:1_24:1)	Lipidomics	Cer	7.79088e+06	9.35026e+06	6.30925e+06	6.24524e+06	1.17485e+07
Cer(d18:0_18:0)	Lipidomics	Cer	842475	187015	1.23339e+06	263647	872680
Cer(d18:0_22:0)	Lipidomics	Cer	3.76679e+06	2.61825e+06	3.76603e+06	2.51207e+06	3.66676e+06
Cer(d18:1_16:0)	Lipidomics	Cer	7.62327e+06	5.1148e+06	6.64285e+06	6.97135e+06	9.24823e+06
Cer(d18:1_18:0)	Lipidomics	Cer	3.25041e+06	2.54986e+06	4.15988e+06	2.62357e+06	5.47226e+06
Cer(d18:1_22:0)	Lipidomics	Cer	4.26351e+07	4.48136e+07	3.51233e+07	3.56483e+07	5.32946e+07
Cer(d18:1_24:0)	Lipidomics	Cer	1.32779e+08	8.13433e+07	5.97832e+07	1.07233e+08	1.17289e+08
Cer(d18:1_24:0+O)	Lipidomics	Cer	6.4105e+06	3.97675e+06	3.80015e+06	3.4842e+06	4.27593e+06
Cer(d18:1_24:1)	Lipidomics	Cer	8.75104e+07	8.81075e+07	9.35202e+07	8.37852e+07	1.39265e+08
Cer(d18:1_26:0)	Lipidomics	Cer	7.87579e+06	4.00115e+06	3.04253e+06	3.08443e+06	4.25055e+06
Cer(d18:1_26:1)	Lipidomics	Cer	5.42318e+06	3.23425e+06	3.65182e+06	3.01551e+06	4.76597e+06
Cer(d18:1_26:2)	Lipidomics	Cer	2.49549e+06	738599	1.63994e+06	709992	1.298e+06
Cer(d18:2_22:0)	Lipidomics	Cer	8.91172e+06	9.41236e+06	6.54622e+06	7.05457e+06	1.11109e+07
Cer(d18:2_24:1)	Lipidomics	Cer	1.32275e+07	1.24713e+07	1.1002e+07	8.50088e+06	1.62032e+07
Cer(d19:1_22:0)	Lipidomics	Cer	3.38085e+07	4.42441e+07	2.65945e+07	2.592e+07	4.72887e+07
Cer(d19:1_24:1)	Lipidomics	Cer	1.53537e+07	7.26455e+06	1.45425e+07	6.13426e+06	2.13055e+07
Cer(m18:0_22:0)	Lipidomics	Cer	1.39071e+06	1.37881e+06	818412	1.06182e+06	1.81402e+06
Cer(m18:0_23:0)	Lipidomics	Cer	897325	948731	479787	635407	1.11457e+06
Cer(m18:0_24:0)	Lipidomics	Cer	1.84235e+06	2.04791e+06	780790	1.29903e+06	2.42835e+06
Cer(m18:1_20:0)	Lipidomics	Cer	909642	578290	609214	861705	1.01394e+06
Cer(m19:0_24:0)	Lipidomics	Cer	533046	629304	175258	417921	446027
Cer(t16:0_23:0)	Lipidomics	Cer	3.0633e+06	1.74894e+06	1.42746e+06	1.03897e+06	1.81853e+06
Cer(t16:0_24:1)	Lipidomics	Cer	8.03219e+06	1.02844e+06	5.83872e+06	651412	1.08149e+06
Cer(t17:0_24:1)	Lipidomics	Cer	1.77639e+06	1.67065e+06	1.13603e+06	1.16043e+06	1.36133e+06
Cer(t18:0_22:0)	Lipidomics	Cer	4.45696e+06	2.82535e+06	2.23984e+06	2.12975e+06	1.87932e+06
Cer(t18:0_23:0)	Lipidomics	Cer	4.34947e+06	3.0244e+06	2.10829e+06	1.83282e+06	2.11502e+06
Cer(t18:0_24:0)	Lipidomics	Cer	5.69409e+06	4.22283e+06	2.9746e+06	1.19127e+06	3.47057e+06
CerG3GNAc1(d34:1)	Lipidomics	CerG3GNAc1	1.1772e+07	1.33494e+07	1.28674e+07	1.61776e+07	1.99304e+07
CerG3GNAc1(d34:2)	Lipidomics	CerG3GNAc1	942871	1.1829e+06	985467	1.63307e+06	1.85234e+06
CerG3GNAc1(d42:2)	Lipidomics	CerG3GNAc1	1.99596e+06	1.6227e+06	1.57573e+06	2.02121e+06	2.2295e+06
ChE(18:1)	Lipidomics	ChE	7.49665e+06	4.41517e+06	2.70386e+06	2.84778e+06	3.11591e+06
ChE(18:2)	Lipidomics	ChE	1.67219e+08	1.03602e+08	7.93005e+07	8.99318e+07	9.0287e+07
ChE(18:3)	Lipidomics	ChE	1.9706e+07	1.34707e+07	6.35309e+06	9.41502e+06	1.44691e+07
ChE(20:3)	Lipidomics	ChE	1.15369e+07	6.06202e+06	3.60761e+06	5.19665e+06	5.97445e+06
ChE(20:4)	Lipidomics	ChE	1.71586e+08	1.07578e+08	8.01037e+07	7.43903e+07	6.98607e+07
ChE(20:5)	Lipidomics	ChE	5.77608e+07	6.63128e+07	1.12729e+07	1.6093e+07	4.26895e+07
ChE(22:6)	Lipidomics	ChE	7.53749e+07	4.40816e+07	1.95627e+07	2.20201e+07	2.77535e+07
CmE(8:0)	Lipidomics	CmE	4.8692e+06	204951	379402	187038	254944
Co(Q10)	Lipidomics	Co	7.51993e+06	8.17981e+06	6.74479e+06	6.92717e+06	7.34786e+06
DG(14:0_18:2)	Lipidomics	DG	3.3455e+07	3.8033e+06	6.18245e+06	3.29206e+06	3.22192e+06
DG(15:0_16:0)	Lipidomics	DG	2.80101e+07	1.73759e+06	2.70031e+06	907073	1.27344e+06
DG(15:0_16:1)	Lipidomics	DG	2.70444e+07	1.04374e+06	2.03561e+06	1.21959e+06	1.37309e+06
DG(15:0_18:1)	Lipidomics	DG	4.41042e+07	2.7268e+06	5.74429e+06	2.5897e+06	3.93717e+06
DG(16:0_18:1)	Lipidomics	DG	1.24548e+08	4.17762e+07	7.71864e+07	7.4108e+07	6.97584e+07
DG(16:0_18:2)	Lipidomics	DG	1.1712e+08	3.58559e+07	7.89421e+07	8.52645e+07	6.73113e+07
DG(16:1_13:0)	Lipidomics	DG	6.60407e+06	463330	601710	512407	442417
DG(16:1_18:2)	Lipidomics	DG	2.22693e+07	5.60839e+06	1.32178e+07	1.65503e+07	1.10899e+07
DG(17:0_18:1)	Lipidomics	DG	1.48832e+07	2.20831e+06	4.4595e+06	2.83145e+06	2.65889e+06
DG(17:1_16:1)	Lipidomics	DG	1.61935e+07	998536	1.92678e+06	1.29787e+06	1.05798e+06
DG(17:1_18:1)	Lipidomics	DG	1.23028e+07	2.27481e+06	4.19521e+06	3.24755e+06	2.48965e+06
DG(18:0_18:1)	Lipidomics	DG	2.99663e+07	1.36152e+07	2.32164e+07	2.10043e+07	1.97475e+07
DG(18:1_14:0)	Lipidomics	DG	7.3747e+07	1.14429e+07	1.74468e+07	9.12758e+06	8.55669e+06
DG(18:1_18:1)	Lipidomics	DG	2.22265e+08	1.11872e+08	2.01201e+08	2.20995e+08	1.94236e+08
DG(18:1_18:2)	Lipidomics	DG	1.86523e+08	7.97323e+07	2.18376e+08	2.53438e+08	2.0428e+08
DG(18:1_20:3)	Lipidomics	DG	7.53378e+07	8.38226e+07	9.91532e+07	1.12143e+08	9.08321e+07
DG(18:1_20:4)	Lipidomics	DG	1.54902e+07	8.15029e+06	2.61651e+07	2.248e+07	1.7743e+07
DG(18:2_18:2)	Lipidomics	DG	5.89408e+07	3.51709e+07	6.98057e+07	1.00284e+08	7.19533e+07
DG(18:2_20:4)	Lipidomics	DG	6.07575e+06	5.61703e+06	1.92e+07	1.78995e+07	1.20325e+07
DG(18:3_18:2)	Lipidomics	DG	3.16459e+06	934211	1.96644e+06	1.9518e+06	2.41304e+06
DG(20:1_18:2)	Lipidomics	DG	2.21457e+07	2.08772e+07	3.02554e+07	3.63428e+07	2.78771e+07
DG(25:0_16:0)	Lipidomics	DG	172272	91735.1	45553.5	45018.3	102345
DG(26:2)	Lipidomics	DG	128880	322208	221399	229163	180027
DG(26:4e)	Lipidomics	DG	916316	794700	799682	922615	683501
DG(30:2e)	Lipidomics	DG	7.1085e+06	1.17319e+06	1.62909e+06	269617	507197
DG(32:2e)	Lipidomics	DG	1.02765e+07	3.18096e+06	3.65946e+06	1.9963e+06	2.65606e+06
DG(34:1e)	Lipidomics	DG	1.45771e+06	147370	128552	141338	258103
DG(34:2e)	Lipidomics	DG	375101	355103	210307	279025	369662
DG(34:3e)	Lipidomics	DG	3.9566e+07	2.52994e+07	2.42138e+07	2.85616e+07	2.69525e+07
DG(34:4e)	Lipidomics	DG	2.51981e+07	1.74992e+07	1.79706e+07	2.28694e+07	1.45453e+07
DG(36:1e)	Lipidomics	DG	632856	59718.7	47254.8	55065.1	113195
DG(36:3e)	Lipidomics	DG	1.14599e+07	1.92333e+07	1.08993e+07	1.82399e+07	1.6293e+07
DG(36:4e)	Lipidomics	DG	4.90213e+07	4.33007e+07	4.40375e+07	5.72677e+07	5.48471e+07
DG(36:5e)	Lipidomics	DG	5.40066e+06	4.92289e+06	4.93718e+06	1.50224e+07	6.72511e+06
GM3(d32:1)	Lipidomics	GM3	640767	848106	499246	744751	937620
GM3(d33:1)	Lipidomics	GM3	200816	222602	247856	308262	219564
GM3(d34:1)	Lipidomics	GM3	8.23044e+06	9.21483e+06	9.75387e+06	1.13589e+07	1.11544e+07
GM3(d34:1+O)	Lipidomics	GM3	876741	679987	864124	508134	747025
GM3(d34:2)	Lipidomics	GM3	573958	637114	619484	774674	834441
GM3(d36:1)	Lipidomics	GM3	5.41019e+06	7.78178e+06	6.65079e+06	7.40864e+06	7.75274e+06
GM3(d36:1+O)	Lipidomics	GM3	270944	224505	540935	124322	345021
GM3(d36:2)	Lipidomics	GM3	900565	1.31128e+06	1.09658e+06	1.07182e+06	1.21435e+06
GM3(d38:1)	Lipidomics	GM3	2.21189e+06	4.25057e+06	4.0871e+06	3.60873e+06	4.24419e+06
GM3(d38:2)	Lipidomics	GM3	630223	802543	1.05425e+06	978914	1.13663e+06
GM3(d40:1)	Lipidomics	GM3	4.13069e+06	3.95268e+06	5.53491e+06	6.15482e+06	4.94279e+06
GM3(d40:1+O)	Lipidomics	GM3	111076	142700	125381	172780	148615
GM3(d40:2)	Lipidomics	GM3	2.25921e+06	3.10713e+06	2.86755e+06	3.91384e+06	2.86841e+06
GM3(d41:1)	Lipidomics	GM3	568911	921396	548279	527811	649377
GM3(d42:2)	Lipidomics	GM3	9.6978e+06	7.07592e+06	1.20305e+07	1.38449e+07	1.26864e+07
GM3(d42:3)	Lipidomics	GM3	3.61798e+06	3.94949e+06	4.348e+06	5.17412e+06	5.1324e+06
Hex1Cer(d18:1_16:0)	Lipidomics	Hex1Cer	9.4475e+06	9.96475e+06	6.72255e+06	6.66119e+06	1.27303e+07
Hex1Cer(d18:1_16:0+O)	Lipidomics	Hex1Cer	4.28916e+06	3.86546e+06	3.99631e+06	4.64342e+06	3.80088e+06
Hex1Cer(d40:1)	Lipidomics	Hex1Cer	5.14059e+08	1.31891e+07	4.93436e+08	6.89913e+08	1.28441e+07
Hex1Cer(d42:1)	Lipidomics	Hex1Cer	2.84717e+07	2.5989e+07	9.95241e+06	1.14689e+07	2.0313e+07
Hex2Cer(d18:1_12:0)	Lipidomics	Hex2Cer	3.41085e+06	3.21356e+06	2.67033e+06	1.10686e+06	1.19291e+06
Hex2Cer(d18:1_14:0)	Lipidomics	Hex2Cer	3.48732e+06	4.88134e+06	3.57269e+06	5.78243e+06	1.44652e+07
Hex2Cer(d18:1_16:0)	Lipidomics	Hex2Cer	3.10216e+07	3.25538e+07	3.16428e+07	4.51401e+07	9.9326e+07
Hex2Cer(d18:1_22:0)	Lipidomics	Hex2Cer	1.96076e+06	1.79808e+06	2.8171e+06	2.64526e+06	2.96127e+06
Hex2Cer(d18:1_24:0)	Lipidomics	Hex2Cer	1.7179e+06	1.43768e+06	2.13733e+06	1.9024e+06	2.35524e+06
Hex2Cer(d18:1_24:1)	Lipidomics	Hex2Cer	9.59059e+06	9.90773e+06	1.21142e+07	1.29394e+07	1.96252e+07
Hex2Cer(d18:1_24:2)	Lipidomics	Hex2Cer	2.23277e+06	2.29691e+06	2.78936e+06	3.16579e+06	4.52168e+06
Hex2Cer(d18:2_16:0)	Lipidomics	Hex2Cer	7.7442e+06	6.23211e+06	6.85591e+06	1.16884e+07	1.51474e+07
Hex3Cer(d18:1_14:0)	Lipidomics	Hex3Cer	583075	837389	509902	695353	896922
Hex3Cer(d18:1_16:0)	Lipidomics	Hex3Cer	1.24617e+07	1.26909e+07	1.30121e+07	1.59237e+07	1.5847e+07
Hex3Cer(d18:1_24:1)	Lipidomics	Hex3Cer	2.49972e+06	1.89962e+06	2.34463e+06	2.08647e+06	2.46454e+06
Hex3Cer(d18:2_16:0)	Lipidomics	Hex3Cer	727387	861683	765477	1.03935e+06	943064
LPC(12:0)	Lipidomics	LPC	436970	318975	121200	109466	159224
LPC(14:0)	Lipidomics	LPC	3.73943e+07	3.30014e+07	1.28876e+07	1.76633e+07	2.32339e+07
LPC(15:0)	Lipidomics	LPC	4.41699e+07	3.66172e+07	2.51485e+07	3.27388e+07	4.24143e+07
LPC(16:0)	Lipidomics	LPC	1.76888e+09	1.60277e+09	1.03307e+09	1.70662e+09	1.7989e+09
LPC(16:0e)	Lipidomics	LPC	1.05305e+07	9.33808e+06	4.83315e+06	9.36945e+06	1.59082e+07
LPC(16:1)	Lipidomics	LPC	4.52615e+07	3.72444e+07	2.34843e+07	3.66086e+07	4.03998e+07
LPC(16:1e)	Lipidomics	LPC	1.2001e+07	1.16488e+07	7.09685e+06	1.07185e+07	1.17732e+07
LPC(17:0)	Lipidomics	LPC	3.54884e+07	2.59245e+07	1.55285e+07	2.35041e+07	2.93296e+07
LPC(17:1)	Lipidomics	LPC	6.84358e+06	5.74324e+06	3.07649e+06	3.97414e+06	4.92689e+06
LPC(18:0)	Lipidomics	LPC	5.31309e+08	5.41113e+08	3.37237e+08	6.22156e+08	7.03698e+08
LPC(18:0e)	Lipidomics	LPC	2.23799e+06	2.18064e+06	1.15846e+06	2.10452e+06	3.62526e+06
LPC(18:1)	Lipidomics	LPC	4.3872e+08	4.07853e+08	2.135e+08	7.55172e+08	4.88098e+08
LPC(18:1e)	Lipidomics	LPC	7.68455e+06	7.01816e+06	5.06707e+06	8.79671e+06	1.29188e+07
LPC(18:2)	Lipidomics	LPC	7.42563e+08	5.96844e+08	3.22528e+08	5.71642e+08	7.50725e+08
LPC(18:2e)	Lipidomics	LPC	739462	580159	453578	627028	957045
LPC(18:3)	Lipidomics	LPC	9.16358e+06	8.00423e+06	3.1161e+06	6.71486e+06	9.82473e+06
LPC(18:4)	Lipidomics	LPC	154953	218237	73585.5	142620	142770
LPC(19:0)	Lipidomics	LPC	2.78318e+06	2.38056e+06	1.30008e+06	2.46507e+06	2.23824e+06
LPC(19:1)	Lipidomics	LPC	847208	709167	689668	900489	782018
LPC(20:0)	Lipidomics	LPC	2.33741e+06	2.73172e+06	1.3192e+06	3.69316e+06	2.3383e+06
LPC(20:0e)	Lipidomics	LPC	631491	632688	344314	609636	1.2714e+06
LPC(20:1)	Lipidomics	LPC	4.68829e+06	5.35186e+06	3.19445e+06	5.27563e+06	7.04979e+06
LPC(20:1e)	Lipidomics	LPC	383646	346264	167764	364078	964020
LPC(20:2)	Lipidomics	LPC	5.34757e+06	5.37209e+06	2.83833e+06	5.26101e+06	6.91934e+06
LPC(20:3)	Lipidomics	LPC	3.09843e+07	2.6957e+07	2.38472e+07	3.63053e+07	4.66643e+07
LPC(20:4)	Lipidomics	LPC	8.27945e+07	6.33363e+07	7.9212e+07	8.76698e+07	1.14987e+08
LPC(20:5)	Lipidomics	LPC	1.40982e+07	2.87715e+07	5.08815e+06	1.02559e+07	2.52323e+07
LPC(22:0)	Lipidomics	LPC	669871	984188	416694	1.40478e+06	818677
LPC(22:1)	Lipidomics	LPC	366892	843349	186704	635308	510586
LPC(22:4)	Lipidomics	LPC	1.43851e+06	965244	1.14652e+06	1.46492e+06	1.70377e+06
LPC(22:5)	Lipidomics	LPC	5.74041e+06	5.03478e+06	3.53045e+06	4.96238e+06	8.78837e+06
LPC(22:6)	Lipidomics	LPC	2.22483e+07	1.77487e+07	1.50351e+07	2.05189e+07	3.09756e+07
LPC(24:0)	Lipidomics	LPC	3.09429e+06	4.09333e+06	2.00772e+06	5.13489e+06	3.06453e+06
LPC(24:1)	Lipidomics	LPC	697924	1.31841e+06	388197	1.09677e+06	854691
LPE(16:0)	Lipidomics	LPE	2.0505e+07	2.12121e+07	1.02458e+07	1.73444e+07	2.0851e+07
LPE(18:1)	Lipidomics	LPE	3.27314e+07	2.05796e+07	1.73393e+07	3.2257e+07	2.49275e+07
LPE(20:4)	Lipidomics	LPE	2.45812e+07	1.60419e+07	3.77557e+07	3.86088e+07	2.69815e+07
LPE(20:5)	Lipidomics	LPE	1.5068e+06	3.13106e+06	871292	1.50107e+06	1.8424e+06
LPE(22:6)	Lipidomics	LPE	1.46153e+07	1.47182e+07	2.74939e+07	2.81941e+07	2.1258e+07
LPG(18:2)	Lipidomics	LPG	136005	134761	212774	310738	212006
LPI(18:1)	Lipidomics	LPI	940199	978854	1.00693e+06	1.15388e+06	798970
LPI(18:2)	Lipidomics	LPI	1.43368e+06	1.36762e+06	2.61926e+06	2.90845e+06	1.64195e+06
LPI(20:4)	Lipidomics	LPI	2.24095e+06	1.99475e+06	4.94191e+06	4.24569e+06	2.35876e+06
PC(14:1e_18:2)	Lipidomics	PC	5.14286e+06	3.40436e+06	1.38993e+06	2.36945e+06	2.62133e+06
PC(14:1e_20:4)	Lipidomics	PC	1.47053e+07	1.2282e+07	7.32598e+06	8.66237e+06	8.83828e+06
PC(16:0_22:6)	Lipidomics	PC	1.67637e+09	1.81387e+09	1.54768e+09	2.0998e+09	1.94611e+09
PC(16:2e_18:0)	Lipidomics	PC	1.80583e+08	2.20957e+08	1.67912e+08	2.2418e+08	2.77369e+08
PC(18:3e_18:0)	Lipidomics	PC	3.4003e+08	3.11877e+08	2.6562e+08	1.41611e+08	2.98396e+08
PC(18:3e_18:1)	Lipidomics	PC	4.02125e+07	5.33299e+07	2.53527e+07	3.73483e+07	2.91396e+07
PC(26:0)	Lipidomics	PC	1.29049e+06	1.53101e+06	196082	104990	209605
PC(28:0)	Lipidomics	PC	1.74467e+07	1.94221e+07	3.5068e+06	3.49129e+06	5.41297e+06
PC(28:1)	Lipidomics	PC	880514	1.07185e+06	168207	172972	134224
PC(29:0)	Lipidomics	PC	6.13037e+06	1.72454e+07	1.35078e+07	1.32064e+07	1.33859e+07
PC(30:0)	Lipidomics	PC	1.14419e+08	1.39898e+08	4.82357e+07	5.1525e+07	6.77702e+07
PC(30:1)	Lipidomics	PC	2.2272e+07	2.735e+07	8.28995e+06	1.04974e+07	1.12722e+07
PC(30:1e)	Lipidomics	PC	3.29222e+06	3.20128e+06	2.38613e+06	2.27601e+06	2.84456e+06
PC(31:0)	Lipidomics	PC	2.43466e+07	2.14243e+07	1.43577e+07	1.08289e+07	1.55185e+07
PC(31:0e)	Lipidomics	PC	1.57594e+06	1.46425e+06	777260	880362	2.53564e+06
PC(31:1)	Lipidomics	PC	3.86225e+08	3.80168e+08	3.22854e+08	4.28083e+08	3.55477e+08
PC(31:2)	Lipidomics	PC	2.9832e+07	2.73636e+07	3.35438e+07	3.15082e+07	2.44213e+07
PC(32:0)	Lipidomics	PC	4.14249e+08	6.29661e+08	5.09437e+08	4.23682e+08	5.62222e+08
PC(32:0e)	Lipidomics	PC	6.40911e+07	6.95834e+07	6.15649e+07	8.59613e+07	1.28288e+08
PC(32:1)	Lipidomics	PC	4.31781e+08	4.00058e+08	2.8345e+08	3.574e+08	2.96865e+08
PC(32:1e)	Lipidomics	PC	1.99615e+07	2.74187e+07	2.61893e+07	2.47316e+07	5.99808e+07
PC(32:2)	Lipidomics	PC	2.25311e+08	2.18926e+08	1.16884e+08	1.36334e+08	1.48249e+08
PC(32:2e)	Lipidomics	PC	1.05862e+07	9.9042e+06	7.44397e+06	1.19978e+07	1.12217e+07
PC(32:3)	Lipidomics	PC	6.63938e+06	8.38396e+06	2.67689e+06	3.73102e+06	3.79875e+06
PC(32:4)	Lipidomics	PC	1.02426e+06	1.42786e+06	373064	499777	473975
PC(33:0)	Lipidomics	PC	1.35499e+08	1.33753e+08	1.13429e+08	1.2671e+08	1.32993e+08
PC(33:0e)	Lipidomics	PC	3.68036e+06	3.46744e+06	2.59152e+06	1.97004e+06	5.40164e+06
PC(33:1)	Lipidomics	PC	2.53483e+08	1.90909e+08	1.45275e+08	1.55623e+08	1.46963e+08
PC(33:2)	Lipidomics	PC	9.05794e+08	1.00412e+09	6.46426e+08	1.11419e+09	9.65852e+08
PC(33:3)	Lipidomics	PC	4.24933e+07	3.65911e+07	4.18186e+07	4.39727e+07	4.10167e+07
PC(34:0)	Lipidomics	PC	8.69695e+07	8.64397e+07	7.4082e+07	1.00559e+08	1.10883e+08
PC(34:0e)	Lipidomics	PC	1.0425e+07	1.07563e+07	8.23423e+06	1.31043e+07	1.95233e+07
PC(34:1)	Lipidomics	PC	5.01659e+09	5.14245e+09	4.91828e+09	5.9589e+09	4.60969e+09
PC(34:1e)	Lipidomics	PC	1.4475e+08	1.75847e+08	1.85654e+08	2.29573e+08	2.8123e+08
PC(34:2)	Lipidomics	PC	5.93427e+09	7.23223e+09	6.98349e+09	7.74825e+09	7.73815e+09
PC(34:3)	Lipidomics	PC	3.21567e+06	7.72872e+06	6.32918e+06	6.88611e+06	6.73704e+06
PC(34:3e)	Lipidomics	PC	4.24563e+08	5.4236e+08	3.70104e+08	4.5977e+08	3.42359e+08
PC(34:4)	Lipidomics	PC	5.31204e+07	5.35048e+07	3.35646e+07	3.46445e+07	3.98829e+07
PC(34:5)	Lipidomics	PC	1.66885e+07	2.12849e+07	9.12265e+06	1.0253e+07	1.16161e+07
PC(35:2)	Lipidomics	PC	2.93771e+08	2.81491e+08	2.63121e+08	2.38383e+08	2.44223e+08
PC(35:3)	Lipidomics	PC	4.51307e+07	4.51816e+07	3.51716e+07	4.46776e+07	4.02497e+07
PC(35:4)	Lipidomics	PC	1.81448e+08	1.50789e+08	1.90245e+08	1.55356e+08	1.82849e+08
PC(35:4e)	Lipidomics	PC	2.23551e+09	8.93662e+08	4.37207e+09	7.89504e+08	4.74658e+09
PC(35:5)	Lipidomics	PC	1.87911e+07	2.35757e+07	2.70861e+07	1.88275e+07	2.22113e+07
PC(36:1)	Lipidomics	PC	1.07848e+09	1.35893e+09	1.16944e+09	1.40264e+09	1.25534e+09
PC(36:1e)	Lipidomics	PC	1.11995e+07	1.17489e+07	8.27055e+06	1.29341e+07	3.02158e+07
PC(36:2)	Lipidomics	PC	5.46283e+09	5.47217e+09	5.47238e+09	6.88967e+09	4.25773e+09
PC(36:2e)	Lipidomics	PC	4.73739e+07	8.10196e+07	5.67272e+07	8.39894e+07	1.31297e+08
PC(36:3)	Lipidomics	PC	3.48497e+09	3.66768e+09	3.65769e+09	4.25767e+09	3.93671e+09
PC(36:4)	Lipidomics	PC	2.10116e+09	1.92336e+09	2.57546e+09	2.3277e+09	2.47226e+09
PC(36:5)	Lipidomics	PC	5.10444e+08	1.16908e+09	3.79784e+08	4.98971e+08	7.19563e+08
PC(36:5e)	Lipidomics	PC	4.3776e+08	4.983e+08	3.61755e+08	4.64641e+08	3.08667e+08
PC(37:1)	Lipidomics	PC	1.51522e+07	1.42396e+07	1.06177e+07	1.16409e+07	1.2688e+07
PC(37:2)	Lipidomics	PC	5.99758e+07	5.52024e+07	4.50657e+07	5.35039e+07	4.42059e+07
PC(37:3)	Lipidomics	PC	3.8078e+07	5.77881e+07	8.12382e+07	6.63718e+07	6.70169e+07
PC(37:4)	Lipidomics	PC	2.35871e+08	1.28907e+08	2.91113e+08	2.06193e+08	1.92625e+08
PC(37:5)	Lipidomics	PC	1.19275e+07	2.72479e+07	1.14598e+07	8.94469e+06	2.4148e+07
PC(37:5e)	Lipidomics	PC	2.80838e+07	1.75291e+07	2.11519e+07	2.09375e+07	2.10466e+07
PC(37:6)	Lipidomics	PC	4.06313e+07	4.54417e+07	4.97827e+07	4.24322e+07	4.63469e+07
PC(38:1)	Lipidomics	PC	1.97531e+07	2.0164e+07	1.76418e+07	1.89571e+07	1.85975e+07
PC(38:2)	Lipidomics	PC	1.60964e+08	1.94337e+08	1.2402e+08	1.36927e+08	1.84447e+08
PC(38:3)	Lipidomics	PC	9.34334e+08	1.10891e+09	1.02879e+09	1.57657e+09	1.3019e+09
PC(38:4e)	Lipidomics	PC	2.04733e+08	2.06606e+08	1.71351e+08	2.12553e+08	2.60358e+08
PC(38:5)	Lipidomics	PC	5.03747e+08	3.47939e+08	6.86565e+08	6.69086e+08	4.6944e+08
PC(38:5e)	Lipidomics	PC	4.84956e+08	5.31645e+08	4.53769e+08	4.91473e+08	5.64436e+08
PC(38:6e)	Lipidomics	PC	1.2454e+08	2.4452e+08	3.40419e+08	1.87807e+08	1.71362e+08
PC(38:7)	Lipidomics	PC	2.63235e+07	5.39548e+07	1.67599e+07	2.47437e+07	2.79096e+07
PC(38:7e)	Lipidomics	PC	3.8228e+07	5.00744e+07	2.46137e+07	3.58187e+07	2.70118e+07
PC(39:3)	Lipidomics	PC	3.90494e+06	5.35396e+06	3.85429e+06	4.61727e+06	3.18462e+06
PC(39:4)	Lipidomics	PC	1.0745e+07	1.06047e+07	1.36619e+07	1.40491e+07	1.12341e+07
PC(39:4e)	Lipidomics	PC	8.00857e+06	1.11354e+07	5.72852e+06	1.15082e+07	5.42202e+06
PC(39:5)	Lipidomics	PC	535960	1.58861e+06	251144	338465	509420
PC(39:6)	Lipidomics	PC	3.66398e+07	2.99159e+07	3.16262e+07	2.67541e+07	2.97727e+07
PC(40:1)	Lipidomics	PC	2.09081e+06	4.36127e+06	1.55521e+06	4.87512e+06	3.04466e+06
PC(40:10)	Lipidomics	PC	4.63578e+06	5.17557e+06	4.17358e+06	4.20803e+06	4.72711e+06
PC(40:2)	Lipidomics	PC	4.48486e+06	1.2051e+07	4.53539e+06	9.67625e+06	2.97546e+06
PC(40:2e)	Lipidomics	PC	7.66947e+06	7.98997e+06	6.306e+06	9.51099e+06	2.40122e+07
PC(40:4)	Lipidomics	PC	7.32316e+07	7.82688e+07	1.06385e+08	1.14714e+08	8.33049e+07
PC(40:5)	Lipidomics	PC	1.79359e+08	1.93303e+08	2.03163e+08	2.02071e+08	2.23243e+08
PC(40:5e)	Lipidomics	PC	4.80848e+07	6.12087e+07	5.65438e+07	5.59398e+07	1.01272e+08
PC(40:6)	Lipidomics	PC	3.63829e+06	4.88134e+06	3.57269e+06	5.78243e+06	1.44652e+07
PC(40:6e)	Lipidomics	PC	3.54851e+07	1.95403e+07	3.84543e+07	3.94846e+07	5.64864e+07
PC(40:7)	Lipidomics	PC	1.17547e+08	1.55728e+08	1.2524e+08	1.29371e+08	1.16682e+08
PC(40:7e)	Lipidomics	PC	9.28032e+07	1.15274e+08	8.93534e+07	1.0954e+08	1.17386e+08
PC(40:8)	Lipidomics	PC	2.96709e+07	4.0003e+07	2.43463e+07	4.40249e+07	3.44373e+07
PC(40:8e)	Lipidomics	PC	855351	1.22617e+06	933740	774131	640516
PC(40:9)	Lipidomics	PC	2.17857e+06	3.83308e+06	1.27818e+06	2.54235e+06	2.88954e+06
PC(41:3)	Lipidomics	PC	481592	805767	461049	519189	260964
PC(41:4)	Lipidomics	PC	1.26497e+07	1.05908e+07	1.25752e+07	1.37621e+07	1.55395e+07
PC(42:10)	Lipidomics	PC	5.70098e+06	7.68078e+06	4.54737e+06	8.21342e+06	5.73038e+06
PC(42:11)	Lipidomics	PC	413975	2.03403e+06	187089	431613	628085
PC(42:3)	Lipidomics	PC	3.52167e+06	5.31393e+06	2.82827e+06	6.1261e+06	4.14798e+06
PC(42:3e)	Lipidomics	PC	2.58196e+07	2.46169e+07	3.44509e+07	1.84522e+07	4.63849e+07
PC(42:4)	Lipidomics	PC	2.5488e+06	3.10994e+06	3.25086e+06	4.69524e+06	2.62479e+06
PC(42:5)	Lipidomics	PC	8.53497e+06	1.28445e+07	1.17866e+07	1.53019e+07	1.06209e+07
PC(42:5e)	Lipidomics	PC	4.97446e+07	4.76048e+07	4.91449e+07	5.64126e+07	1.18753e+08
PC(42:6e)	Lipidomics	PC	2.98574e+07	3.25988e+07	2.63841e+07	3.44986e+07	7.9493e+07
PC(42:7)	Lipidomics	PC	6.97842e+06	1.11673e+07	7.9078e+06	1.07946e+07	8.62041e+06
PC(42:9)	Lipidomics	PC	1.66324e+07	1.96633e+07	1.51696e+07	2.24866e+07	2.22995e+07
PC(43:4)	Lipidomics	PC	3.42046e+06	3.76839e+06	3.32693e+06	4.06646e+06	7.49068e+06
PC(44:3e)	Lipidomics	PC	7.28811e+06	1.27703e+07	6.65432e+06	1.1904e+07	8.70363e+06
PC(44:5)	Lipidomics	PC	2.90101e+06	3.75454e+06	2.2996e+06	4.40555e+06	1.99688e+06
PC(44:5e)	Lipidomics	PC	8.99753e+07	8.53385e+07	5.92011e+07	1.16259e+08	2.33809e+08
PC(44:6e)	Lipidomics	PC	2.8532e+06	2.30806e+06	2.23052e+06	1.86373e+06	2.46026e+06
PC(45:4)	Lipidomics	PC	4.37606e+06	4.64573e+06	4.49693e+06	5.39457e+06	9.73822e+06
PC(47:6)	Lipidomics	PC	1.28759e+06	1.67188e+06	1.09373e+06	1.74596e+06	3.54206e+06
PE(16:0_20:5)	Lipidomics	PE	4.07036e+06	3.39427e+06	1.64949e+06	1.9609e+06	4.74636e+06
PE(16:0_22:6)	Lipidomics	PE	338283	513269	271557	120840	248678
PE(16:0p_18:1)	Lipidomics	PE	2.33985e+07	2.02862e+07	1.24743e+07	1.53309e+07	2.10382e+07
PE(16:0p_18:2)	Lipidomics	PE	3.10522e+07	2.13749e+07	1.15748e+07	1.54582e+07	2.09295e+07
PE(16:0p_20:4)	Lipidomics	PE	1.00648e+08	7.56459e+07	5.51714e+07	6.57897e+07	6.72072e+07
PE(16:0p_20:5)	Lipidomics	PE	4.91924e+06	1.00243e+07	2.16889e+06	2.55857e+06	3.41775e+06
PE(16:0p_22:4)	Lipidomics	PE	3.4639e+08	3.53144e+08	1.92631e+08	3.58208e+08	2.86433e+08
PE(16:1e)	Lipidomics	PE	1.05902e+06	845641	439152	678451	536101
PE(18:0p_16:0)	Lipidomics	PE	2.39699e+06	1.2321e+06	448745	606999	845406
PE(18:0p_18:1)	Lipidomics	PE	5.59973e+07	5.22129e+07	2.9708e+07	4.51745e+07	6.97478e+07
PE(18:0p_18:2)	Lipidomics	PE	1.34422e+08	9.93979e+07	8.60402e+07	1.22388e+08	1.02164e+08
PE(18:0p_20:4)	Lipidomics	PE	475509	541149	259955	554967	416444
PE(18:0p_22:5)	Lipidomics	PE	2.091e+07	1.65222e+07	1.12539e+07	1.89462e+07	2.6774e+07
PE(18:0p_22:6)	Lipidomics	PE	5.2926e+07	8.21801e+07	4.0903e+07	5.97629e+07	4.61695e+07
PE(18:1p_18:2)	Lipidomics	PE	2.1255e+08	2.0753e+08	1.25766e+08	1.38521e+08	1.52751e+08
PE(18:1p_20:4)	Lipidomics	PE	8.36713e+07	6.57516e+07	4.69244e+07	5.58123e+07	7.42043e+07
PE(18:1p_20:5)	Lipidomics	PE	6.1485e+07	8.52908e+07	4.43877e+07	3.46598e+07	5.54934e+07
PE(18:2_18:2)	Lipidomics	PE	3.1949e+07	3.5593e+07	3.4101e+07	3.12958e+07	3.24769e+07
PE(18:2e)	Lipidomics	PE	6.84675e+07	4.9624e+07	4.59725e+07	6.54409e+07	5.07621e+07
PE(18:3e)	Lipidomics	PE	1.13105e+06	901300	494504	1.00498e+06	752963
PE(19:0)	Lipidomics	PE	204641	100599	78833.7	125912	37699.7
PE(20:0p_18:2)	Lipidomics	PE	4.77685e+07	5.60084e+08	6.43385e+07	7.83985e+07	3.38578e+07
PE(20:0p_22:6)	Lipidomics	PE	5.31722e+06	6.55594e+06	4.25974e+06	5.10015e+06	1.12286e+07
PE(20:3e)	Lipidomics	PE	4.9971e+06	4.12785e+06	5.57032e+06	6.83836e+06	5.78513e+06
PE(22:5e)	Lipidomics	PE	3.01502e+06	1.68008e+06	3.02793e+06	2.89387e+06	2.59719e+06
PE(32:1e)	Lipidomics	PE	858610	519058	267572	197295	422434
PE(40:7)	Lipidomics	PE	1.75605e+06	2.40818e+06	2.33547e+06	2.02422e+06	1.66876e+06
PE(42:0)	Lipidomics	PE	260144	312104	265495	508283	586038
PE(42:3e)	Lipidomics	PE	1.8499e+06	4.46021e+06	1.04223e+06	4.90099e+06	2.61665e+06
PE(42:6e)	Lipidomics	PE	4.98812e+06	3.18658e+06	2.96206e+06	3.29189e+06	6.08197e+06
PE(42:8e)	Lipidomics	PE	2.70298e+06	2.69707e+06	1.70336e+06	2.15248e+06	2.79153e+06
PE(44:7)	Lipidomics	PE	1.38557e+06	1.36865e+06	1.57153e+06	1.03879e+06	1.03894e+06
PE(52:6)	Lipidomics	PE	361954	505156	151911	487011	1.18702e+06
PI(16:0_18:1)	Lipidomics	PI	2.68135e+07	3.13717e+07	1.92455e+07	3.37874e+07	2.65235e+07
PI(16:0_18:2)	Lipidomics	PI	4.3203e+07	4.76187e+07	3.70901e+07	6.25103e+07	3.65109e+07
PI(16:0_20:3)	Lipidomics	PI	1.94807e+07	3.1427e+07	1.77828e+07	5.01488e+07	2.25666e+07
PI(16:0_20:5)	Lipidomics	PI	229494	566038	99824.4	166679	262971
PI(16:0_22:6)	Lipidomics	PI	7.39314e+06	1.10142e+07	7.59404e+06	1.51549e+07	2.92646e+06
PI(17:0_20:4)	Lipidomics	PI	1.00126e+07	7.80783e+06	1.06369e+07	1.21289e+07	7.49368e+06
PI(18:0_18:1)	Lipidomics	PI	2.44148e+07	3.9988e+07	2.17518e+07	3.56721e+07	2.69326e+07
PI(18:0_20:3)	Lipidomics	PI	4.01594e+07	5.90098e+07	7.02699e+07	8.17556e+07	7.17937e+07
PI(18:0_20:4)	Lipidomics	PI	2.44423e+08	2.55898e+08	3.02784e+08	3.17488e+08	2.86753e+08
PI(18:0_22:4)	Lipidomics	PI	3.88807e+06	4.27239e+06	4.10502e+06	4.94849e+06	3.78245e+06
PI(18:0_22:5)	Lipidomics	PI	5.1249e+06	6.51164e+06	3.23067e+06	5.1906e+06	5.3197e+06
PI(18:0_22:6)	Lipidomics	PI	1.51973e+07	1.78694e+07	2.26483e+07	2.70103e+07	2.00771e+07
PI(18:1_18:1)	Lipidomics	PI	2.43435e+08	2.66452e+08	2.81759e+08	3.23361e+08	2.87381e+08
PI(18:1_20:4)	Lipidomics	PI	2.36841e+07	3.29861e+07	2.44169e+07	3.84102e+07	2.91858e+07
PI(18:1_22:6)	Lipidomics	PI	601437	708733	713577	854651	640118
PI(36:4)	Lipidomics	PI	3.00571e+07	2.99092e+07	2.67842e+07	3.94808e+07	2.21728e+07
PI(37:5)	Lipidomics	PI	623488	401291	481099	618914	488062
PS(18:0_18:1)	Lipidomics	PS	152159	179081	142994	372185	158651
PS(18:0_20:4)	Lipidomics	PS	1.74213e+07	6.1422e+06	2.05317e+07	2.59277e+07	1.2441e+07
PS(18:0_22:6)	Lipidomics	PS	1.34857e+06	1.27767e+06	2.38867e+06	3.20794e+06	1.64991e+06
SM(d18:2_13:0)	Lipidomics	SM	1.90538e+06	2.05462e+06	1.63701e+06	1.67247e+06	1.83868e+06
SM(d28:1)	Lipidomics	SM	794795	493084	227334	16575.3	702484
SM(d29:1)	Lipidomics	SM	495451	699080	323445	517241	604719
SM(d30:1)	Lipidomics	SM	1.01362e+07	1.43204e+07	5.59217e+06	8.63024e+06	9.84223e+06
SM(d30:2)	Lipidomics	SM	742768	802292	305853	720749	534620
SM(d31:1)	Lipidomics	SM	1.22227e+07	1.72656e+07	1.13457e+07	1.02729e+07	1.14542e+07
SM(d32:0)	Lipidomics	SM	2.05839e+07	2.27439e+07	1.7651e+07	1.46457e+07	2.02522e+07
SM(d32:1)	Lipidomics	SM	4.19495e+08	4.24988e+08	3.42718e+08	4.08664e+08	4.95658e+08
SM(d32:2)	Lipidomics	SM	2.13094e+07	3.31669e+07	1.41037e+07	1.81688e+07	1.69691e+07
SM(d33:1)	Lipidomics	SM	2.6794e+08	3.32025e+08	2.54746e+08	2.97013e+08	2.70378e+08
SM(d33:2)	Lipidomics	SM	7.41612e+06	9.79981e+06	6.92624e+06	9.83421e+06	7.23612e+06
SM(d34:0)	Lipidomics	SM	1.0372e+08	1.0577e+08	9.57484e+07	1.05404e+08	1.02323e+08
SM(d34:1)	Lipidomics	SM	2.73097e+09	2.88855e+09	2.77472e+09	3.3776e+09	3.15087e+09
SM(d34:2)	Lipidomics	SM	5.66599e+08	6.80531e+08	5.62149e+08	6.46169e+08	5.89575e+08
SM(d34:3)	Lipidomics	SM	4.36493e+06	6.06598e+06	3.80378e+06	3.49052e+06	3.04144e+06
SM(d35:1)	Lipidomics	SM	5.76731e+07	5.48573e+07	5.85334e+07	5.43056e+07	6.08818e+07
SM(d35:2)	Lipidomics	SM	1.85844e+07	1.75042e+07	1.99213e+07	1.2884e+06	1.86051e+07
SM(d36:0)	Lipidomics	SM	1.81274e+07	1.37199e+07	4.0432e+07	1.68524e+07	1.8735e+07
SM(d36:2)	Lipidomics	SM	1.8632e+08	1.88405e+08	2.6612e+08	2.13446e+08	2.53885e+08
SM(d36:4)	Lipidomics	SM	1.89581e+06	1.86716e+06	1.59034e+06	2.38173e+06	1.87265e+06
SM(d37:1)	Lipidomics	SM	2.97493e+07	3.57e+07	4.3617e+07	3.20009e+07	4.1063e+07
SM(d37:2)	Lipidomics	SM	7.16523e+06	5.75454e+06	8.54581e+06	5.51189e+06	7.58548e+06
SM(d38:1)	Lipidomics	SM	4.12192e+08	5.3578e+08	4.7837e+08	2.34053e+07	5.18832e+08
SM(d38:2)	Lipidomics	SM	8.2209e+07	9.26407e+07	1.0191e+08	1.05285e+08	1.05691e+08
SM(d38:6)	Lipidomics	SM	760639	799317	646414	904160	560809
SM(d39:2)	Lipidomics	SM	1.62912e+07	2.01478e+07	1.98935e+07	1.60541e+07	1.87111e+07
SM(d40:1)	Lipidomics	SM	7.56783e+08	1.08078e+09	8.61822e+08	1.19112e+09	9.26147e+08
SM(d40:3)	Lipidomics	SM	4.46808e+07	4.70223e+07	4.54547e+07	4.02684e+07	4.84192e+07
SM(d40:4)	Lipidomics	SM	4.80469e+06	3.98291e+06	5.6548e+06	5.77706e+06	5.07256e+06
SM(d41:1)	Lipidomics	SM	4.52975e+08	6.49334e+08	4.63254e+08	5.45477e+08	4.75163e+08
SM(d41:2)	Lipidomics	SM	945128	1.8574e+06	1.25707e+06	1.9683e+06	1.76269e+06
SM(d41:3)	Lipidomics	SM	2.57107e+07	2.66396e+07	3.0528e+07	2.40316e+07	2.45342e+07
SM(d42:1)	Lipidomics	SM	7.75769e+08	1.11333e+09	7.46007e+08	1.03878e+09	7.42465e+08
SM(d42:2)	Lipidomics	SM	2.47819e+09	2.51522e+09	2.39329e+09	2.56818e+09	2.55062e+09
SM(d42:3)	Lipidomics	SM	9.82276e+08	1.03956e+09	1.01015e+09	1.06454e+09	9.52083e+08
SM(d42:4)	Lipidomics	SM	9.98612e+06	1.12347e+07	1.09812e+07	1.19917e+07	9.783e+06
SM(d43:1)	Lipidomics	SM	5.61688e+07	7.73204e+07	5.00154e+07	6.0132e+07	4.82122e+07
SM(d43:2)	Lipidomics	SM	1.73668e+08	1.36317e+08	1.92867e+08	1.38249e+08	1.53282e+08
SM(d43:3)	Lipidomics	SM	3.55675e+07	2.67595e+07	3.70508e+07	2.01843e+07	2.58606e+07
SM(d44:3)	Lipidomics	SM	1.90645e+07	1.7323e+07	1.85368e+07	1.8376e+07	1.85915e+07
SM(d44:4)	Lipidomics	SM	2.49859e+07	1.69381e+07	2.4009e+07	3.52436e+07	2.04151e+07
SM(d44:5)	Lipidomics	SM	2.79866e+06	1.96811e+06	2.56154e+06	3.5147e+06	2.59575e+06
SM(t34:0)	Lipidomics	SM	4.09257e+07	4.36267e+07	4.21302e+07	4.15317e+07	4.16403e+07
SM(t34:1)	Lipidomics	SM	2.301e+07	2.67132e+07	2.42929e+07	3.10268e+07	2.7281e+07
SM(t34:2)	Lipidomics	SM	6.15269e+06	7.32774e+06	6.47252e+06	8.10475e+06	6.4003e+06
SM(t36:1)	Lipidomics	SM	1.3981e+06	1.10435e+06	2.28118e+06	2.19626e+06	1.1965e+06
SM(t38:4)	Lipidomics	SM	3.50063e+08	2.46074e+08	3.202e+08	3.58218e+08	3.33442e+08
SM(t38:5)	Lipidomics	SM	3.91688e+06	1.40741e+07	1.81362e+06	2.76955e+07	5.20033e+06
SM(t40:1)	Lipidomics	SM	6.82282e+07	7.13646e+07	4.05421e+06	4.53596e+07	6.49144e+07
SM(t41:1)	Lipidomics	SM	1.01002e+07	1.18308e+07	1.03398e+07	1.29089e+07	1.16377e+07
SM(t42:1)	Lipidomics	SM	2.22465e+07	2.71701e+07	2.3071e+07	2.94783e+07	2.20069e+07
SM(t42:2)	Lipidomics	SM	1.3279e+07	8.33917e+06	6.14633e+06	7.49877e+06	7.22841e+06
SM(t42:3)	Lipidomics	SM	1.01658e+07	6.25121e+06	4.97961e+06	3.56816e+06	4.18522e+06
SPH(d24:0)	Lipidomics	SPH	1.11713e+06	227094	363778	204252	350036
SPH(t18:1)	Lipidomics	SPH	1.71847e+06	166385	283089	279551	269182
SPHP(d18:1)	Lipidomics	SPHP	8.71943e+06	5.68705e+06	7.17943e+06	1.06738e+07	1.00164e+07
ST(d18:1_16:0)	Lipidomics	ST	570076	985641	427117	581535	1.43675e+06
ST(d18:1_16:0+O)	Lipidomics	ST	7.54992e+06	6.09814e+06	7.43179e+06	1.16874e+07	9.11933e+06
ST(d18:1_22:0)	Lipidomics	ST	7.86712e+07	8.19824e+07	8.41899e+07	8.56412e+07	8.73046e+07
ST(d34:2)	Lipidomics	ST	198179	96170.1	48744.7	46727.4	167352
TG(10:0_18:2_18:2)	Lipidomics	TG	1.3969e+08	1.77524e+08	1.49806e+08	1.62838e+08	1.39572e+08
TG(12:1e_6:0_11:2)	Lipidomics	TG	2.72308e+06	4.19346e+06	5.5716e+06	5.13331e+06	4.61865e+06
TG(14:1_14:1_17:1)	Lipidomics	TG	1.42671e+08	1.7227e+08	1.66188e+08	1.36962e+08	1.42592e+08
TG(15:0_9:0_9:0)	Lipidomics	TG	649821	1.67629e+06	3.31482e+06	7.63258e+06	3.61866e+06
TG(16:0_10:0_16:0)	Lipidomics	TG	185686	139902	135443	147913	143988
TG(16:0_10:0_20:5)	Lipidomics	TG	3.08751e+08	4.03805e+08	2.86995e+08	3.35154e+08	4.00764e+08
TG(16:0_16:0_18:1)	Lipidomics	TG	9.23571e+07	7.16323e+07	3.4764e+07	3.1406e+07	3.85969e+07
TG(16:0_16:1_18:1)	Lipidomics	TG	3.13769e+08	1.83932e+08	1.0538e+08	6.31162e+07	9.12119e+07
TG(16:0_18:1_18:1)	Lipidomics	TG	5.48878e+08	1.87854e+08	1.93059e+08	1.63278e+08	2.07465e+08
TG(16:0_18:1_18:2)	Lipidomics	TG	5.94563e+08	3.88287e+08	3.43396e+08	2.84931e+08	3.22699e+08
TG(16:0_18:1_22:6)	Lipidomics	TG	696851	565855	730960	857739	646973
TG(16:1_18:1_18:2)	Lipidomics	TG	4.25905e+08	2.75158e+08	2.63762e+08	2.44561e+08	2.33601e+08
TG(16:1_18:3_18:3)	Lipidomics	TG	401794	555706	453707	409392	510117
TG(18:1_14:0_18:2)	Lipidomics	TG	3.15845e+08	1.71508e+08	1.11318e+08	8.22624e+07	8.64216e+07
TG(18:1_18:1_18:1)	Lipidomics	TG	2.26874e+08	8.77472e+07	7.72814e+07	1.04533e+08	1.19063e+08
TG(18:1_18:1_18:2)	Lipidomics	TG	1.99205e+08	1.37048e+08	1.44727e+08	1.82735e+08	1.82246e+08
TG(18:1_18:1_20:3)	Lipidomics	TG	575011	174809	165948	154211	176612
TG(18:1_18:2_18:2)	Lipidomics	TG	2.60353e+08	1.93353e+08	1.56189e+08	2.38855e+08	2.3531e+08
TG(18:1_18:2_18:3)	Lipidomics	TG	1.41001e+08	1.50848e+08	1.08643e+08	1.92289e+08	1.70113e+08
TG(18:1_18:2_20:3)	Lipidomics	TG	912939	430192	518444	648334	659843
TG(18:2_14:1_18:2)	Lipidomics	TG	723196	741542	294789	125152	149452
TG(18:2_18:2_22:6)	Lipidomics	TG	320310	392879	295508	292160	305735
TG(18:3_14:1_18:2)	Lipidomics	TG	1.20948e+06	798652	394513	250606	281273
TG(18:3_18:2_18:2)	Lipidomics	TG	5.82555e+07	7.42712e+07	4.00427e+07	5.47515e+07	3.69253e+07
TG(18:3_18:2_18:3)	Lipidomics	TG	5.02988e+06	6.60925e+06	6.27847e+06	6.44488e+06	9.48093e+06
TG(18:3_18:3_20:4)	Lipidomics	TG	702699	621897	476198	924240	660673
TG(20:5_18:2_18:2)	Lipidomics	TG	7.55223e+06	7.25012e+06	7.85135e+06	6.18492e+06	6.93633e+06
TG(27:0)	Lipidomics	TG	2.02785e+06	1.27135e+06	2.19119e+06	1.01481e+06	9.60013e+06
TG(33:1)	Lipidomics	TG	2.79447e+06	9.18636e+06	1.12013e+07	1.70127e+07	5.75735e+06
TG(6:0_11:1_14:2)	Lipidomics	TG	1.69239e+06	1.10571e+06	5.14673e+06	3.91912e+06	3.08156e+06
TG(6:0_11:1_18:2)	Lipidomics	TG	2.3179e+06	5.18206e+06	1.26363e+07	2.78722e+07	7.2777e+06
TG(6:0_11:1_18:3)	Lipidomics	TG	1.03946e+06	2.63574e+06	2.99037e+06	5.38871e+06	2.3778e+06
TG(6:0_18:1_18:2)	Lipidomics	TG	252323	192099	284421	15053.8	32455.8
TG(8:0_11:4_18:2)	Lipidomics	TG	190268	638873	1.05997e+06	2.36104e+06	515864
TG(8:0_18:1_18:2)	Lipidomics	TG	135643	94429.5	163036	15265	23940.2
TG(9:0_9:0_11:1)	Lipidomics	TG	5.17256e+06	1.03787e+07	1.62792e+07	1.79059e+07	1.40388e+07
ZyE()	Lipidomics	ZyE	747195	535827	419392	373034	849130
ZyE(26:6)	Lipidomics	ZyE	225583	176014	533036	463573	1.21871e+06
ZyE(33:6)	Lipidomics	ZyE	8.62517e+06	8.41475e+06	2.81884e+06	4.85841e+06	3.05085e+06
AcCa-Total	Lipidomics	AcCa	4.44449e+07	3.37012e+07	8.43319e+07	3.79888e+07	5.67146e+07
Cer-Total	Lipidomics	Cer	4.24278e+08	3.5125e+08	3.10024e+08	3.24484e+08	4.85012e+08
CerG3GNAc1-Total	Lipidomics	CerG3GNAc1	1.47108e+07	1.6155e+07	1.54286e+07	1.98318e+07	2.40123e+07
ChE-Total	Lipidomics	ChE	5.1068e+08	3.45522e+08	2.02904e+08	2.19895e+08	2.5415e+08
CmE-Total	Lipidomics	CmE	4.8692e+06	204951	379402	187038	254944
Co-Total	Lipidomics	Co	7.51993e+06	8.17981e+06	6.74479e+06	6.92717e+06	7.34786e+06
DG-Total	Lipidomics	DG	1.2919e+09	5.86112e+08	1.01278e+09	1.13339e+09	9.38518e+08
GM3-Total	Lipidomics	GM3	4.03322e+07	4.51226e+07	5.08689e+07	5.66755e+07	5.5014e+07
Hex1Cer-Total	Lipidomics	Hex1Cer	5.56267e+08	5.30083e+07	5.14107e+08	7.12686e+08	4.96883e+07
Hex2Cer-Total	Lipidomics	Hex2Cer	6.11659e+07	6.23212e+07	6.45997e+07	8.43707e+07	1.59595e+08
Hex3Cer-Total	Lipidomics	Hex3Cer	1.62719e+07	1.62895e+07	1.66321e+07	1.97448e+07	2.01515e+07
LPC-Total	Lipidomics	LPC	3.87273e+09	3.49399e+09	2.1491e+09	3.99668e+09	4.19219e+09
LPE-Total	Lipidomics	LPE	9.39397e+07	7.56828e+07	9.3706e+07	1.17905e+08	9.58604e+07
LPG-Total	Lipidomics	LPG	136005	134761	212774	310738	212006
LPI-Total	Lipidomics	LPI	4.61483e+06	4.34122e+06	8.56811e+06	8.30801e+06	4.79969e+06
PC-Total	Lipidomics	PC	3.68427e+10	3.87979e+10	3.9922e+10	4.21913e+10	4.19248e+10
PE-Total	Lipidomics	PE	1.31372e+09	1.77001e+09	8.30216e+08	1.14223e+09	1.08701e+09
PI-Total	Lipidomics	PI	7.38741e+08	8.43812e+08	8.51394e+08	1.04869e+09	8.5081e+08
PS-Total	Lipidomics	PS	1.89221e+07	7.59894e+06	2.30633e+07	2.95078e+07	1.42496e+07
SM-Total	Lipidomics	SM	1.13935e+10	1.27359e+10	1.14708e+10	1.27097e+10	1.22578e+10
SPH-Total	Lipidomics	SPH	2.8356e+06	393479	646867	483803	619218
SPHP-Total	Lipidomics	SPHP	8.71943e+06	5.68705e+06	7.17943e+06	1.06738e+07	1.00164e+07
ST-Total	Lipidomics	ST	8.69894e+07	8.91623e+07	9.20976e+07	9.79568e+07	9.8028e+07
TG-Total	Lipidomics	TG	3.80542e+09	2.73008e+09	2.25999e+09	2.38238e+09	2.47747e+09
ZyE-Total	Lipidomics	ZyE	9.59795e+06	9.1266e+06	3.77127e+06	5.69502e+06	5.11869e+06
23Na	ICP	Na	3.66996e+06	3.28587e+06	4.02475e+06	3.59266e+06	3.26892e+06
24Mg	ICP	Mg	22368.2	19369.1	21935.3	21891.8	20691.5
39K	ICP	K	1.03995e+06	1.18638e+06	1.23029e+06	1.22423e+06	1.10403e+06
44Ca	ICP	Ca	113795	100044	117841	106952	100191
57Fe	ICP	Fe	1582.27	1604.62	2104.6	1641.97	1368.59
63Cu	ICP	Cu	1065.53	886.499	1316.2	987.607	1041.62
66Zn	ICP	Zn	760.419	602.999	657.856	571.697	608.494

## Sheet: 400 MWT
Feature	Platform	Pearson R	P-value		Protein	Pearson R	P-value		Feature	Platform	Pearson R	P-value		Feature	Platform	Pearson R	P-value
BMI	BfitBwell	-0.430085	0.469783		VASN	0.98776	0.00162252		L-serine	C00065	0.970585	0.0060292		SM(d44:3)	Lipidomics	0.912102	0.030867
Total mass	BfitBwell	-0.350942	0.562516		DBH	0.941011	0.0170454		Linoelaidyl carnitine	HMDB0006461	0.947125	0.0144791		Hex3Cer(d18:1_24:1)	Lipidomics	0.908518	0.0327558
Fat mass	BfitBwell	-0.0786911	0.899911		HPX	0.936452	0.0190461		Octadecenoic acid	C00712	0.885912	0.0454588		PE(22:5e)	Lipidomics	0.874311	0.0524711
Lean mass	BfitBwell	-0.476152	0.417504		PLTP	0.933672	0.0203005		Pyruvate	C00022	0.858283	0.062663		PC(35:4)	Lipidomics	0.862072	0.0602028
Bone mass	BfitBwell	-0.290525	0.635364		QSOX1	0.929596	0.0221863		L-glutamate	C00025	0.826109	0.0847395		DG(18:1_18:1)	Lipidomics	0.843867	0.0722995
Appendicular lean mass	BfitBwell	-0.596163	0.288672		ACTBL2	0.922719	0.0254884		Butanoic acid	C00246	0.811101	0.0957137		PC(40:6e)	Lipidomics	0.82994	0.0820039
Trunk fat mass	BfitBwell	-0.316953	0.603305		ORM2	0.919509	0.0270795		Inosine	C00294	0.77109	0.12686		Hex2Cer(d18:1_24:0)	Lipidomics	0.826812	0.084235
Appendicular skeletal muscle index	BfitBwell	-0.701266	0.18697		TMSB4X	0.914608	0.0295676		dAMP	C00360	0.770099	0.127664		Cer(d18:0_18:0)	Lipidomics	0.813543	0.0939002
Usual gait speed	BfitBwell	0.186709	0.763663		FGL1	0.899842	0.0374739		Lactate	C01432	0.764593	0.13216		Cer(d18:1_16:0)	Lipidomics	0.810214	0.0963744
Fast gait speed	BfitBwell	0.0122307	0.984428		FGG	0.897588	0.0387323		Itaconate	C00490	0.760573	0.135471		SM(t38:4)	Lipidomics	0.805728	0.0997399
Stair climb test	BfitBwell	-0.792941	0.109523		FETUB	0.890375	0.0428475		Cys-Gly	C01419	0.731706	0.159937		AcCa(18:1)	Lipidomics	0.804867	0.10039
Grip strength–dominant	BfitBwell	-0.507956	0.382253		ORM1	0.889311	0.0434655		Elaidic carnitine	HMDB06464	0.726896	0.164128		DG(18:3_18:2)	Lipidomics	0.803797	0.1012
Grip strength–nondominant	BfitBwell	-0.194927	0.753391		PLG	0.866339	0.0574692		Docosapentaenoic acid	C16513	0.724076	0.166599		PC(37:4)	Lipidomics	0.790003	0.111809
30-s Sit-to-Stand Test	BfitBwell	-0.362395	0.548893		ALDOA	0.866209	0.0575523		Taurochenodeoxycholate/Tauroursodeoxycholate	C05465	0.7026	0.18576		PC(36:4)	Lipidomics	0.789971	0.111834
ACT-Gb	BfitBwell	-0.752146	0.142489		SERPINA3	0.863856	0.059055		D-Arabitol/Xylitol/Ribitol	C01904	-0.713711	0.175773		DG(18:1_18:2)	Lipidomics	0.786448	0.114594
Physical	BfitBwell	-0.741964	0.151108		IGFBP4	0.863114	0.0595314		L-Citrulline	C00327	-0.73723	0.155165		Cer(d18:0_22:0)	Lipidomics	0.782648	0.117594
Social	BfitBwell	0.76254	0.133848		VCAM1	0.862388	0.0599989		L-histidine	C00135	-0.737925	0.154567		PC(33:3)	Lipidomics	0.747352	0.146529
Emotional	BfitBwell	-0.698681	0.189321		SERPING1	0.848589	0.0690959		5-Hydroxyindoleacetate	C05635	-0.76253	0.133856		PC(35:4e)	Lipidomics	0.746911	0.146902
Functional	BfitBwell	-0.495454	0.396023		CAP1	0.844189	0.0720795		Phosphoserine	C01005	-0.819488	0.0895299		PC(41:4)	Lipidomics	0.746098	0.147591
FACIT-Fatigue	BfitBwell	-0.72146	0.1689		VCL	0.84283	0.0730086		Glycerol 3-phosphate	C00093	-0.862903	0.0596671		Cer(d19:1_24:1)	Lipidomics	0.739203	0.153469
CES-Dc	BfitBwell	0.596544	0.288282		F13B	0.828969	0.0826946		3-Phosphonooxypyruvate	C03232	-0.883648	0.0468022		SM(d35:1)	Lipidomics	0.738569	0.154014
PSSc	BfitBwell	0.0372701	0.952557		IGHV1-69	0.815888	0.0921689		Hydroxyindole-acetylglycine	C05832	-0.883923	0.0466384		SM(d37:2)	Lipidomics	0.735949	0.156267
L-alanine	Metabolomics	-0.26199	0.670281		CD14	0.814357	0.0932981		L-valine	C00183	-0.918169	0.0277526		DG(18:1_20:4)	Lipidomics	0.726026	0.164889
L-arginine	Metabolomics	-0.696406	0.191396		TIMP1	0.800539	0.103676		Triethanolamine	C06771	-0.934781	0.0197969		DG(18:0_18:1)	Lipidomics	0.717628	0.172289
L-asparagine	Metabolomics	0.550944	0.335827		PARVB	0.794597	0.10824		Ectoine	C06231	-0.940261	0.0173697		LPC(20:4)	Lipidomics	0.711281	0.177944
L-aspartate	Metabolomics	-0.55838	0.327949		NCAM1	0.789436	0.112252		UDP	C00015	-0.985958	0.00199329		GM3(d42:2)	Lipidomics	0.706217	0.182492
L-cysteine	Metabolomics	-0.691332	0.196049		HGFAC	0.789039	0.112562							Cer(d18:1_18:0)	Lipidomics	0.702669	0.185698
L-glutamate	Metabolomics	0.826109	0.0847395		PLEK	0.786142	0.114836							PC(38:1)	Lipidomics	-0.701137	0.187088
L-glutamine	Metabolomics	0.399706	0.504975		.	0.783592	0.116847							PE(42:3e)	Lipidomics	-0.708856	0.180117
L-histidine	Metabolomics	-0.737925	0.154567		TUBA3C	0.781147	0.118786							AcCa(13:0)	Lipidomics	-0.711144	0.178066
L-leucine	Metabolomics	0.102781	0.869366		SERPIND1	0.778684	0.120749							PC(42:10)	Lipidomics	-0.711456	0.177786
L-lysine	Metabolomics	0.113875	0.855324		MYL6B	0.777799	0.121456							PC(30:1)	Lipidomics	-0.719676	0.170476
L-methionine	Metabolomics	0.321116	0.598282		HP	0.777023	0.122078							PI(18:0_22:5)	Lipidomics	-0.724298	0.166404
L-phenylalanine	Metabolomics	0.486444	0.406016		AZGP1	0.776009	0.122891							Co(Q10)	Lipidomics	-0.74105	0.151889
L-proline	Metabolomics	-0.664933	0.220749		C3	0.775264	0.12349							PC(32:3)	Lipidomics	-0.756818	0.138585
L-serine	Metabolomics	0.970585	0.0060292		CFL1	0.77399	0.124516							PC(34:5)	Lipidomics	-0.762441	0.133929
L-threonine	Metabolomics	0.0147276	0.981249		FLNA	0.754563	0.140466							PC(40:9)	Lipidomics	-0.771504	0.126525
L-tryptophan	Metabolomics	-0.0329516	0.958052		BLVRB	0.749474	0.144736							PC(39:4e)	Lipidomics	-0.779722	0.119921
L-tyrosine	Metabolomics	0.145775	0.815052		TLN1	0.749229	0.144944							PC(42:7)	Lipidomics	-0.786379	0.114649
L-valine	Metabolomics	-0.918169	0.0277526		C5	0.747231	0.146631							SM(d30:1)	Lipidomics	-0.794586	0.108249
L-cystine	Metabolomics	-0.30901	0.612911		GC	0.746378	0.147354							PC(32:4)	Lipidomics	-0.794774	0.108104
dAMP	Metabolomics	0.770099	0.127664		F13A1	0.74312	0.150122							PC(36:5e)	Lipidomics	-0.796502	0.106771
Guanine	Metabolomics	-0.149715	0.810091		TPM4	0.740509	0.152351							LPC(18:4)	Lipidomics	-0.807454	0.0984411
UDP	Metabolomics	-0.985958	0.00199329		ACTC1	0.73651	0.155784							SM(d33:2)	Lipidomics	-0.818919	0.0899459
IDP	Metabolomics	0.328241	0.589702		TUBA1B	0.736077	0.156157							LPC(24:1)	Lipidomics	-0.820126	0.0890649
Inosine	Metabolomics	0.77109	0.12686		VASP	0.733207	0.158636							SM(t34:0)	Lipidomics	-0.823053	0.0869407
Hypoxanthine	Metabolomics	0.448934	0.448227		PFN1	0.72206	0.168372							PC(40:8e)	Lipidomics	-0.82746	0.0837718
Xanthine	Metabolomics	-0.239705	0.697747		YWHAZ	0.718109	0.171862							PC(44:3e)	Lipidomics	-0.835375	0.0781722
Urate	Metabolomics	-0.60042	0.284329		MYH9	0.717271	0.172606							PC(36:5)	Lipidomics	-0.836561	0.0773434
5-Hydroxyisourate	Metabolomics	-0.198652	0.748742		ACTB	0.710633	0.178523							GM3(d41:1)	Lipidomics	-0.842197	0.073443
Allantoate	Metabolomics	-0.00617895	0.992133		ACTG1	0.710633	0.178523							LPC(22:1)	Lipidomics	-0.842778	0.0730444
5-6-Dihydrothymine	Metabolomics	-0.207418	0.737813		C8G	0.710112	0.17899							DG(26:2)	Lipidomics	-0.850413	0.0678709
Nicotinic acid	Metabolomics	0.0353559	0.954993		RARRES2	0.709454	0.17958							SM(d31:1)	Lipidomics	-0.858075	0.0627992
Nicotinate ribonucleotide	Metabolomics	0.291097	0.634667		PRG2	0.708211	0.180697							PI(16:0_20:5)	Lipidomics	-0.863831	0.0590711
Phosphate	Metabolomics	0.101704	0.87073		ILK	0.705439	0.183194							LPE(20:5)	Lipidomics	-0.86726	0.0568844
Diphosphate	Metabolomics	0.0378877	0.951771		LBP	0.701342	0.186901							SM(d34:3)	Lipidomics	-0.873021	0.0532698
D-Glucose	Metabolomics	0.524831	0.363854		MCAM	-0.701167	0.18706							PE(16:0p_20:5)	Lipidomics	-0.874743	0.0522039
1-3-Bisphosphoglycerate	Metabolomics	-0.376475	0.532234		PEPD	-0.706509	0.182228							TG(18:2_18:2_22:6)	Lipidomics	-0.879391	0.0493613
2/3-Phospho-D-glycerate	Metabolomics	0.668044	0.217796		IGLV5-39	-0.70757	0.181274							PI(18:0_18:1)	Lipidomics	-0.885907	0.0454617
Pyruvate	Metabolomics	0.858283	0.062663		IGHV3-30	-0.713511	0.175951							TG(18:3_18:2_18:2)	Lipidomics	-0.890221	0.0429365
Lactate	Metabolomics	0.764593	0.13216		IGHV3-23	-0.713511	0.175951							SM(d34:2)	Lipidomics	-0.900723	0.0369854
Maltose/Sucrose	Metabolomics	-0.39522	0.510216		IGKV1-39	-0.71608	0.173663							SM(d42:1)	Lipidomics	-0.901621	0.0364898
Mannitol/Sorbitol/Glucitol/Iditol	Metabolomics	0.068961	0.912266		CSF1R	-0.7229	0.167632							PC(38:7e)	Lipidomics	-0.901797	0.0363929
D-Ribose	Metabolomics	0.219494	0.722792		IGHV3-43	-0.729018	0.162275							PC(18:3e_18:1)	Lipidomics	-0.902032	0.0362638
D-Rhamnose	Metabolomics	-0.627767	0.256851		TF	-0.732615	0.159149							PC(39:5)	Lipidomics	-0.905351	0.0344544
D-Arabitol/Xylitol/Ribitol	Metabolomics	-0.713711	0.175773		IGHV3-13	-0.741879	0.15118							PC(38:7)	Lipidomics	-0.912979	0.0304103
Citrate	Metabolomics	0.370178	0.539672		IGKV1-8	-0.766451	0.130638							PC(42:11)	Lipidomics	-0.92195	0.0258668
2-Oxoglutarate	Metabolomics	0.546051	0.341036		CLEC3B	-0.769044	0.128522							SM(d32:2)	Lipidomics	-0.924964	0.0243943
2-Oxoglutaramate	Metabolomics	-0.378168	0.530238		IGLV1-51	-0.769647	0.128032							TG(10:0_18:2_18:2)	Lipidomics	-0.925022	0.0243661
Succinate	Metabolomics	-0.576085	0.309384		IGKV3D-11	-0.774933	0.123756							PC(40:2)	Lipidomics	-0.925079	0.0243387
Fumarate	Metabolomics	0.119837	0.847785		FCN3	-0.775494	0.123305							PC(41:3)	Lipidomics	-0.928551	0.0226788
Malate	Metabolomics	0.0526276	0.933023		IGKV2D-24	-0.777445	0.121739							PC(39:3)	Lipidomics	-0.93172	0.0211968
2-Hydroxyglutarate	Metabolomics	-0.559628	0.326632		SHBG	-0.791753	0.110446							PC(34:3e)	Lipidomics	-0.944142	0.015714
Itaconate	Metabolomics	0.760573	0.135471		IGHV3-9	-0.792799	0.109633							PE(20:0p_18:2)	Lipidomics	-0.962175	0.00878046
5-Oxoproline	Metabolomics	0.409538	0.493527		HRG	-0.795	0.107929							SM(d33:1)	Lipidomics	-0.96241	0.00869926
Cys-Gly	Metabolomics	0.731706	0.159937		IGLV3-25	-0.797784	0.105785							PC(40:7)	Lipidomics	-0.969766	0.00628203
Ascorbate	Metabolomics	-0.228678	0.711396		GSN	-0.803027	0.101783							SM(d41:1)	Lipidomics	-0.972551	0.00543647
Dehydroascorbate	Metabolomics	0.675948	0.210343		APOA2	-0.811661	0.0952964							PE(18:0p_22:6)	Lipidomics	-0.976454	0.00432174
gamma-L-Glutamyl-D-alanine	Metabolomics	-0.635237	0.249476		ERN1	-0.831306	0.0810358							SM(d43:1)	Lipidomics	-0.987369	0.00170078
gamma-Glutamyl-gamma-aminobutyrate	Metabolomics	-0.42212	0.478958		THBS4	-0.83437	0.0788763
L-Homocysteine	Metabolomics	-0.0586897	0.925317		IGLL1	-0.835281	0.0782377
Dimethylglycine	Metabolomics	-0.0398697	0.94925		C1QB	-0.835992	0.0777406
Phosphoserine	Metabolomics	-0.819488	0.0895299		IGLV3-1	-0.851411	0.0672028
3-Phosphonooxypyruvate	Metabolomics	-0.883648	0.0468022		IGHV2-26	-0.853323	0.0659298
Ornithine	Metabolomics	0.230225	0.709479		IGLV3-19	-0.858436	0.062563
L-Citrulline	Metabolomics	-0.73723	0.155165		LTF	-0.860584	0.0611653
Spermidine	Metabolomics	-0.282792	0.644796		PCYOX1	-0.864246	0.0588051
N1-Acetylspermidine	Metabolomics	0.33863	0.577231		IGLV3-16	-0.869889	0.0552261
3-Hydroxyisobutyrate	Metabolomics	0.667292	0.218509		IGLV3-27	-0.869889	0.0552261
D-Glucosamine	Metabolomics	0.274132	0.655387		FCGBP	-0.870952	0.0545598
Asymmetric dimethyl arginine	Metabolomics	0.686506	0.200502		IGHV5-51	-0.895549	0.0398823
Creatine	Metabolomics	0.541907	0.345463		CDH5	-0.905718	0.0342563
Creatinine	Metabolomics	0.34637	0.567972		KRT6A	-0.907361	0.0333731
4-Acetamidobutanoate	Metabolomics	0.321722	0.597551		IGHV3-64	-0.909884	0.0320313
Guanidinoacetate	Metabolomics	-0.503514	0.387132		IGKV1-5	-0.910913	0.0314896
trans-4-Hydroxy-L-proline	Metabolomics	-0.601587	0.283142		IGLV3-10	-0.912693	0.0305586
Pantothenate	Metabolomics	0.324846	0.593788		PI16	-0.917321	0.0281818
5-Hydroxyindoleacetate	Metabolomics	-0.76253	0.133856		HRNR	-0.924512	0.0246132
3-Methyldioxyindole	Metabolomics	0.529483	0.35882		LUM	-0.929608	0.0221808
6-Hydroxykynurenic acid	Metabolomics	0.223289	0.71808		IGLV4-69	-0.937732	0.0184772
Kynurenine	Metabolomics	-0.469389	0.42509		SLC25A3	-0.938328	0.0182142
Kynurenic acid	Metabolomics	0.407594	0.495786		NAGLU	-0.945866	0.0149961
Quinolinic acid	Metabolomics	-0.493893	0.39775		HYAL1	-0.945866	0.0149961
Anthranilate	Metabolomics	0.0379614	0.951678		KRT5	-0.951848	0.0125919
g-Oxalo-crotonate	Metabolomics	0.529046	0.359292		PLXDC2	-0.958736	0.00999978
Hydroxyindole-acetylglycine	Metabolomics	-0.883923	0.0466384		KRT10	-0.984755	0.00225431
L-Adrenaline	Metabolomics	0.580517	0.304781
Serotonin	Metabolomics	-0.129641	0.835399
Ectoine	Metabolomics	-0.940261	0.0173697
sn-glycero-3-Phosphoethanolamine	Metabolomics	-0.254637	0.679325
Glycerol 3-phosphate	Metabolomics	-0.862903	0.0596671
Triethanolamine	Metabolomics	-0.934781	0.0197969
Phosphoethanolamine	Metabolomics	-0.433543	0.465812
N-Methylethanolamine phosphate	Metabolomics	-0.365433	0.54529
Acetylcholine	Metabolomics	0.047973	0.938942
L-Carnitine	Metabolomics	0.320294	0.599273
Acetylcarnitine	Metabolomics	0.265077	0.666489
Propionylcarnitine	Metabolomics	0.337346	0.578769
Butyrylcarnitine	Metabolomics	0.0594841	0.924307
Tiglylcarnitine	Metabolomics	0.519108	0.37007
Isovalerylcarnitine	Metabolomics	0.293637	0.631575
Malonylcarnitine	Metabolomics	-0.315536	0.605017
Hexanoylcarnitine	Metabolomics	0.556354	0.330091
Methylmalonylcarnitine	Metabolomics	0.372026	0.537488
Hydroxyisovaleroyl carnitine	Metabolomics	0.0171091	0.978217
Octenoylcarnitine	Metabolomics	0.642833	0.242037
Octanoylcarnitine	Metabolomics	0.472342	0.421774
Dimethylheptanoyl carnitine	Metabolomics	0.503633	0.387002
Pimelylcarnitine	Metabolomics	0.392858	0.512979
Hydroxyoctanoyl carnitine	Metabolomics	0.659967	0.225486
Decanoylcarnitine	Metabolomics	0.459048	0.436752
Dimethylnonanoyl carnitine	Metabolomics	0.567229	0.318635
Hydroxydecanoyl carnitine	Metabolomics	0.49144	0.400467
Dodecenoylcarnitine	Metabolomics	0.369509	0.540463
Dodecanoylcarnitine	Metabolomics	0.521256	0.367733
Hydroxydodecanoyl carnitine	Metabolomics	0.539141	0.348426
Tetradecenoylcarnitine	Metabolomics	0.606599	0.278057
Tetradecanoylcarnitine	Metabolomics	0.273455	0.656216
Hydroxytetradecenoylcarnitine	Metabolomics	-0.417686	0.484081
Hexadecenoylcarnitine	Metabolomics	0.583099	0.302106
Linoelaidyl carnitine	Metabolomics	0.947125	0.0144791
Elaidic carnitine	Metabolomics	0.726896	0.164128
Stearoylcarnitine	Metabolomics	0.625185	0.259413
Hexadecadienoylcarnitine	Metabolomics	0.512862	0.376881
Butanoic acid	Metabolomics	0.811101	0.0957137
Octanoic acid	Metabolomics	0.310754	0.610799
Nonanoic acid	Metabolomics	0.20901	0.73583
Decanoic acid	Metabolomics	0.341869	0.573353
Dodecanoic acid	Metabolomics	0.515069	0.374471
Tetradecanoic acid	Metabolomics	0.481293	0.411756
Hexadecanoic acid	Metabolomics	0.254469	0.679531
Octadecanoic acid	Metabolomics	-0.196967	0.750845
Tetradecenoic acid	Metabolomics	0.333756	0.583075
Hexadecenoic acid	Metabolomics	0.488846	0.403347
Octadecenoic acid	Metabolomics	0.885912	0.0454588
Octadecadienoic acid	Metabolomics	0.638543	0.246231
Octadecatrienoic acid	Metabolomics	0.545486	0.341639
Eicosatrienoic acid	Metabolomics	0.589646	0.295354
Eicosatetraenoic acid	Metabolomics	0.489465	0.402659
Eicosapentaenoic acid	Metabolomics	-0.250397	0.684549
Docosahexaenoic acid	Metabolomics	0.337889	0.578119
Dodecanedioic acid	Metabolomics	0.368818	0.541281
Docosapentaenoic acid	Metabolomics	0.724076	0.166599
Glycocholate	Metabolomics	0.493944	0.397693
Taurocholate	Metabolomics	0.622737	0.261849
Taurochenodeoxycholate/Tauroursodeoxycholate	Metabolomics	0.7026	0.18576
3alpha-12alpha-Dihydroxy-5beta-cholanate	Metabolomics	0.258593	0.674457
Glycodeoxycholate/Glychenodeoxycholate	Metabolomics	0.246674	0.68914
Sphingosine 1-phosphate	Metabolomics	0.532727	0.355321
Sphinganine 1-phosphate	Metabolomics	0.0556516	0.929179
IGKV3-7	Proteomics	0.254965	0.67892
IGLV4-69	Proteomics	-0.937732	0.0184772
IGLV4-60	Proteomics	-0.0754576	0.904016
IGLV2-18	Proteomics	-0.247899	0.687628
IGLV3-16	Proteomics	-0.869889	0.0552261
IGLV3-10	Proteomics	-0.912693	0.0305586
IGLV3-9	Proteomics	-0.338241	0.577696
IGKV2D-24	Proteomics	-0.777445	0.121739
IGKV1-27	Proteomics	-0.565617	0.320328
IGKV1D-8	Proteomics	0.0563943	0.928235
IGHV3-49	Proteomics	0.497721	0.393517
IGHV6-1	Proteomics	-0.558134	0.328208
IGHV3-15	Proteomics	-0.326126	0.592246
IGHV2-26	Proteomics	-0.853323	0.0659298
IGHV3-73	Proteomics	0.536281	0.351496
IGHV3-72	Proteomics	-0.0684699	0.91289
IGKV1D-13	Proteomics	0.47711	0.41643
IGHV1-69D	Proteomics	0.456806	0.439291
IGHV1-3	Proteomics	0.425892	0.474608
IGHV1-18	Proteomics	0.143247	0.818238
IGHV3-20	Proteomics	-0.628371	0.256252
IGHV1-24	Proteomics	0.0203215	0.974128
IGHV4-28	Proteomics	0.413785	0.488599
IGHV3-35	Proteomics	0.0990782	0.874056
IGHV3-38	Proteomics	-0.568933	0.31685
IGHV5-51	Proteomics	-0.895549	0.0398823
IGHV1-69-2	Proteomics	-0.581035	0.304244
IGHV3-64D	Proteomics	0.357469	0.554745
MASP2	Proteomics	0.41501	0.487179
QSOX1	Proteomics	0.929596	0.0221863
CHL1	Proteomics	-0.0209409	0.973339
NRP1	Proteomics	0.692203	0.195248
APOL1	Proteomics	-0.123907	0.842642
CD5L	Proteomics	0.0378424	0.951829
FCGR3B	Proteomics	0.552038	0.334665
FCN3	Proteomics	-0.775494	0.123305
ATRN	Proteomics	-0.582023	0.30322
APOM	Proteomics	-0.371245	0.538411
VNN1	Proteomics	-0.476062	0.417604
CAVIN2	Proteomics	0.100415	0.872362
CP	Proteomics	0.493757	0.397901
F13A1	Proteomics	0.74312	0.150122
F2	Proteomics	-0.346144	0.568242
C1R	Proteomics	-0.42538	0.475198
HP	Proteomics	0.777023	0.122078
HPR	Proteomics	0.545894	0.341203
F9	Proteomics	0.55288	0.333771
F10	Proteomics	0.350068	0.563558
CFD	Proteomics	0.128422	0.836939
F12	Proteomics	0.333984	0.582802
CFB	Proteomics	0.609841	0.274779
CA1	Proteomics	-0.0263619	0.966439
SERPINC1	Proteomics	0.389528	0.516882
SERPINA1	Proteomics	0.347235	0.56694
SERPINA3	Proteomics	0.863856	0.059055
AGT	Proteomics	-0.157105	0.800794
A2M	Proteomics	-0.483844	0.408911
C5	Proteomics	0.747231	0.146631
TIMP1	Proteomics	0.800539	0.103676
CST3	Proteomics	-0.0536274	0.931752
KNG1	Proteomics	0.50279	0.387929
JCHAIN	Proteomics	-0.384879	0.52234
IGKV1D-33	Proteomics	-0.64292	0.241953
IGKV1-39	Proteomics	-0.71608	0.173663
IGKV1D-16	Proteomics	0.0182707	0.976738
IGKV1-5	Proteomics	-0.910913	0.0314896
IGKV3-20	Proteomics	-0.43895	0.459617
IGLV1-47	Proteomics	-0.673218	0.21291
IGLV1-51	Proteomics	-0.769647	0.128032
IGLV1-40	Proteomics	-0.658362	0.227022
IGLV2-14	Proteomics	0.164553	0.791435
IGLV2-11	Proteomics	-0.435707	0.463331
IGLV3-19	Proteomics	-0.858436	0.062563
IGLV3-1	Proteomics	-0.851411	0.0672028
IGLV3-25	Proteomics	-0.797784	0.105785
IGHV1-69	Proteomics	0.815888	0.0921689
IGHV1-46	Proteomics	0.0628717	0.920002
IGHV3-13	Proteomics	-0.741879	0.15118
IGHV2-5	Proteomics	-0.290213	0.635743
PIGR	Proteomics	0.338226	0.577714
IGKC	Proteomics	-0.676547	0.209781
IGHG1	Proteomics	-0.696506	0.191305
IGHG2	Proteomics	0.564705	0.321285
IGHG3	Proteomics	0.127113	0.838592
IGHG4	Proteomics	-0.294244	0.630835
IGHM	Proteomics	0.217917	0.724751
IGHA1	Proteomics	-0.456971	0.439103
IGHA2	Proteomics	-0.309588	0.612211
IGHD	Proteomics	-0.609179	0.275448
HBD	Proteomics	-0.0194227	0.975272
APOA1	Proteomics	-0.219483	0.722806
APOE	Proteomics	0.287926	0.638531
APOA2	Proteomics	-0.811661	0.0952964
APOC1	Proteomics	-0.642693	0.242174
APOC2	Proteomics	-0.308628	0.613373
APOC3	Proteomics	-0.446893	0.45055
FGA	Proteomics	-0.0875769	0.888636
FGB	Proteomics	-0.164481	0.791525
FGG	Proteomics	0.897588	0.0387323
SLC4A1	Proteomics	-0.0906778	0.884704
CRP	Proteomics	0.525275	0.363372
APCS	Proteomics	-0.0528642	0.932723
C1QA	Proteomics	-0.651392	0.233729
C1QB	Proteomics	-0.835992	0.0777406
C1QC	Proteomics	-0.387064	0.519773
C9	Proteomics	0.667746	0.218078
APOH	Proteomics	0.567584	0.318263
LRG1	Proteomics	0.679326	0.207181
FN1	Proteomics	-0.531379	0.356774
RBP4	Proteomics	-0.244869	0.691367
AMBP	Proteomics	0.375725	0.533119
ORM1	Proteomics	0.889311	0.0434655
AHSG	Proteomics	-0.505558	0.384885
TTR	Proteomics	-0.107057	0.863951
ALB	Proteomics	0.173854	0.779763
GC	Proteomics	0.746378	0.147354
PPBP	Proteomics	0.287149	0.639479
TFRC	Proteomics	-0.613031	0.271566
TF	Proteomics	-0.732615	0.159149
LTF	Proteomics	-0.860584	0.0611653
HPX	Proteomics	0.936452	0.0190461
ANG	Proteomics	0.572785	0.312824
F11	Proteomics	-0.544741	0.342433
KLKB1	Proteomics	-0.49021	0.401832
C4BPA	Proteomics	-0.105975	0.865321
VTN	Proteomics	0.299266	0.62473
CAT	Proteomics	-0.332042	0.585133
PROC	Proteomics	-0.127018	0.838711
ALDOA	Proteomics	0.866209	0.0575523
APOB	Proteomics	-0.643377	0.241507
LCAT	Proteomics	-0.0465126	0.9408
HRG	Proteomics	-0.795	0.107929
A1BG	Proteomics	0.407176	0.496272
KRT1	Proteomics	-0.449016	0.448133
VWF	Proteomics	0.282145	0.645587
SHBG	Proteomics	-0.791753	0.110446
GAPDH	Proteomics	0.511982	0.377843
IGKV1-16	Proteomics	-0.594347	0.29053
APOD	Proteomics	-0.250974	0.683837
ITGB3	Proteomics	0.545871	0.341228
SERPINA5	Proteomics	-0.464686	0.430386
SERPING1	Proteomics	0.848589	0.0690959
CFI	Proteomics	0.400288	0.504295
F13B	Proteomics	0.828969	0.0826946
CLEC3B	Proteomics	-0.769044	0.128522
SERPINA7	Proteomics	0.55607	0.330391
SERPIND1	Proteomics	0.778684	0.120749
BCHE	Proteomics	-0.470726	0.423589
IGKV4-1	Proteomics	0.191094	0.758181
GSN	Proteomics	-0.803027	0.101783
C2	Proteomics	-0.184554	0.76636
S100A9	Proteomics	0.329273	0.58846
APOA4	Proteomics	0.323298	0.595652
CKM	Proteomics	-0.438048	0.460649
PROS1	Proteomics	-0.164219	0.791854
CSF1R	Proteomics	-0.7229	0.167632
C8A	Proteomics	-0.0677766	0.91377
C8B	Proteomics	0.469832	0.424593
GP1BA	Proteomics	0.282648	0.644972
C8G	Proteomics	0.710112	0.17899
PFN1	Proteomics	0.72206	0.168372
THBS1	Proteomics	0.432534	0.46697
RNASE1	Proteomics	-0.255215	0.678613
SERPINA6	Proteomics	0.389805	0.516557
MMP2	Proteomics	-0.104314	0.867425
SOD3	Proteomics	0.249938	0.685114
ITGA2B	Proteomics	0.489807	0.402279
LPA	Proteomics	-0.367353	0.543016
PLEK	Proteomics	0.786142	0.114836
CD14	Proteomics	0.814357	0.0932981
SERPINF2	Proteomics	0.254802	0.679122
F7	Proteomics	0.344212	0.570551
DBH	Proteomics	0.941011	0.0170454
SPARC	Proteomics	0.115822	0.852861
C1S	Proteomics	-0.194285	0.754194
C4A	Proteomics	0.494631	0.396932
C4B	Proteomics	0.494631	0.396932
SAA1	Proteomics	0.583662	0.301524
SAA2	Proteomics	0.615785	0.268799
IGHV1-8	Proteomics	0.440408	0.45795
IGHV3-38-3	Proteomics	0.661572	0.223952
C7	Proteomics	0.0909735	0.884329
CLU	Proteomics	-0.522174	0.366737
HSPA5	Proteomics	-0.465371	0.429613
MBL2	Proteomics	0.339798	0.575832
CETP	Proteomics	0.335757	0.580675
F5	Proteomics	0.0819701	0.895749
ACTN1	Proteomics	0.492856	0.398898
PEPD	Proteomics	-0.706509	0.182228
C6	Proteomics	-0.153675	0.805108
PRG2	Proteomics	0.708211	0.180697
LCP1	Proteomics	-0.0466279	0.940653
SELL	Proteomics	0.332305	0.584818
ANPEP	Proteomics	0.294988	0.629931
CPN1	Proteomics	0.0258097	0.967142
IGLL1	Proteomics	-0.835281	0.0782377
CD44	Proteomics	0.419559	0.481915
IGFBP3	Proteomics	-0.108732	0.861831
IGFBP2	Proteomics	0.585391	0.299739
VCL	Proteomics	0.84283	0.0730086
LBP	Proteomics	0.701342	0.186901
VCAM1	Proteomics	0.862388	0.0599989
ORM2	Proteomics	0.919509	0.0270795
ITIH2	Proteomics	0.157306	0.800541
ITIH1	Proteomics	0.527734	0.360711
PZP	Proteomics	-0.590269	0.294714
C4BPB	Proteomics	-0.0213824	0.972777
FLNA	Proteomics	0.754563	0.140466
TNXB	Proteomics	-0.31161	0.609764
GPX3	Proteomics	0.443623	0.454278
CPN2	Proteomics	-0.39721	0.50789
PROZ	Proteomics	-0.270353	0.660017
IGHV1-2	Proteomics	-0.460189	0.435462
FBLN1	Proteomics	-0.653535	0.231661
PTPRG	Proteomics	0.370975	0.538729
CFL1	Proteomics	0.77399	0.124516
IGFBP6	Proteomics	0.675598	0.210671
AZGP1	Proteomics	0.776009	0.122891
STOM	Proteomics	0.456068	0.440126
PON1	Proteomics	0.357109	0.555173
CFP	Proteomics	0.253382	0.68087
GRN	Proteomics	-0.0363343	0.953748
SERPINA4	Proteomics	-0.60502	0.279656
PRDX6	Proteomics	0.468904	0.425637
BLVRB	Proteomics	0.749474	0.144736
PRDX2	Proteomics	-0.075854	0.903512
CDH5	Proteomics	-0.905718	0.0342563
MAN1A1	Proteomics	0.186033	0.764509
RNASE4	Proteomics	0.210935	0.733434
THBS4	Proteomics	-0.83437	0.0788763
KRT9	Proteomics	-0.323833	0.595008
SAA4	Proteomics	0.458349	0.437543
IGFALS	Proteomics	0.212504	0.731482
SERPINF1	Proteomics	-0.297641	0.626704
COL18A1	Proteomics	-0.359495	0.552336
BTD	Proteomics	-0.405344	0.498403
AFM	Proteomics	-0.37503	0.533939
MASP1	Proteomics	-0.431376	0.468299
COMP	Proteomics	0.37148	0.538133
SELENOP	Proteomics	-0.0685345	0.912808
LUM	Proteomics	-0.929608	0.0221808
CRISP3	Proteomics	-0.255246	0.678574
APOC4	Proteomics	-0.540328	0.347154
PLTP	Proteomics	0.933672	0.0203005
INHBC	Proteomics	-0.544421	0.342776
DEFA1	Proteomics	0.479923	0.413286
LYZ	Proteomics	0.248595	0.68677
B2M	Proteomics	0.1846	0.766302
EIF5A	Proteomics	-0.125329	0.840845
HBB	Proteomics	0.170781	0.783617
HBA1	Proteomics	0.250457	0.684474
GPLD1	Proteomics	-0.542211	0.345138
LCN2	Proteomics	0.522966	0.365876
IGLV3-21	Proteomics	-0.201078	0.745715
HSPG2	Proteomics	0.152061	0.807139
CTBS	Proteomics	0.394624	0.510913
CFHR1	Proteomics	0.0694699	0.911619
HGFAC	Proteomics	0.789039	0.112562
ITIH3	Proteomics	-0.0130355	0.983403
LRP1	Proteomics	-0.53848	0.349135
LGALS3BP	Proteomics	-0.212908	0.730979
FGL1	Proteomics	0.899842	0.0374739
EFEMP1	Proteomics	-0.500409	0.390552
PLA2G7	Proteomics	0.567469	0.318384
MMRN1	Proteomics	0.534006	0.353943
ILK	Proteomics	0.705439	0.183194
GOLGA4	Proteomics
APOF	Proteomics	-0.399412	0.505318
ENPP2	Proteomics	0.199959	0.747111
HABP2	Proteomics	-0.204048	0.742012
ITIH4	Proteomics	0.333211	0.583729
LTBP1	Proteomics	0.330763	0.58667
PCOLCE	Proteomics	0.00952776	0.987869
PON3	Proteomics	-0.282634	0.644989
FCN2	Proteomics	-0.325307	0.593232
TGFBI	Proteomics	-0.34936	0.564403
ADIPOQ	Proteomics	0.582408	0.302822
ECM1	Proteomics	-0.509604	0.380446
MAN2A1	Proteomics	-0.107653	0.863197
VASN	Proteomics	0.98776	0.00162252
PLXDC2	Proteomics	-0.958736	0.00999978
PI16	Proteomics	-0.917321	0.0281818
ADAMTSL4	Proteomics	-0.062829	0.920056
OAF	Proteomics	0.550315	0.336495
FERMT3	Proteomics	0.532302	0.355779
CD163	Proteomics	0.651534	0.233592
HRNR	Proteomics	-0.924512	0.0246132
GGH	Proteomics	-0.563274	0.32279
PRG4	Proteomics	0.589669	0.295331
CPB2	Proteomics	-0.227479	0.712883
CNDP1	Proteomics	-0.629301	0.255332
PGLYRP2	Proteomics	-0.463247	0.432009
COLEC11	Proteomics	0.0440682	0.943909
CFHR5	Proteomics	0.587794	0.29726
MMRN2	Proteomics	0.475648	0.418067
PARVB	Proteomics	0.794597	0.10824
APMAP	Proteomics	-0.412386	0.490221
CD93	Proteomics	0.378223	0.530173
CRTAC1	Proteomics	0.215677	0.727536
C1RL	Proteomics	-0.151032	0.808434
MARCO	Proteomics	-0.194862	0.753473
FETUB	Proteomics	0.890375	0.0428475
PCYOX1	Proteomics	-0.864246	0.0588051
SERPINA10	Proteomics	0.038427	0.951085
PROCR	Proteomics	-0.459175	0.43661
MINPP1	Proteomics	-0.4483	0.448948
TLN1	Proteomics	0.749229	0.144944
FCGBP	Proteomics	-0.870952	0.0545598
IGKV2-28	Proteomics	0.0243001	0.969063
IGKV2-40	Proteomics	0.131416	0.833159
IGKV2-30	Proteomics	0.0387612	0.95066
IGKV2D-29	Proteomics	-0.304483	0.618397
IGKV3D-15	Proteomics	-0.518392	0.370848
IGKV3-15	Proteomics	-0.517653	0.371653
IGKV3D-11	Proteomics	-0.774933	0.123756
IGHV4-61	Proteomics	-0.16977	0.784885
IGHV4-38-2	Proteomics	-0.16977	0.784885
IGHV4-39	Proteomics	-0.46593	0.428984
IGHV4-34	Proteomics	-0.16977	0.784885
IGHV4-30-2	Proteomics	-0.188715	0.761154
IGHV4-4	Proteomics	-0.13664	0.826567
IGHV2-70D	Proteomics	-0.580166	0.305145
IGKV1-8	Proteomics	-0.766451	0.130638
.	Proteomics	0.783592	0.116847
PLG	Proteomics	0.866339	0.0574692
C3	Proteomics	0.775264	0.12349
IGKV1-17	Proteomics	-0.345431	0.569094
IGKV1-12	Proteomics	0.274996	0.654329
IGHV3-30	Proteomics	-0.713511	0.175951
IGHV3-74	Proteomics	-0.531393	0.356759
IGHV3-48	Proteomics	-0.579813	0.305511
IGHV3-53	Proteomics	-0.531393	0.356759
IGHV3-23	Proteomics	-0.713511	0.175951
IGHV3-7	Proteomics	-0.579813	0.305511
IGHV3-21	Proteomics	-0.579813	0.305511
IGHV7-4-1	Proteomics	-0.511536	0.378332
IGHV3-64	Proteomics	-0.909884	0.0320313
IGHV3-30-3	Proteomics	-0.531393	0.356759
IGHV3-9	Proteomics	-0.792799	0.109633
IGHV3-43	Proteomics	-0.729018	0.162275
PF4	Proteomics	0.262938	0.669116
LDHB	Proteomics	-0.254764	0.679168
PRSS1	Proteomics	0.539573	0.347963
CFH	Proteomics	0.0691522	0.912023
CFHR4	Proteomics	0.408515	0.494716
IGLC3	Proteomics	-0.395474	0.509919
IGLL5	Proteomics	-0.125637	0.840456
IGLC6	Proteomics	-0.395474	0.509919
IGLC7	Proteomics	-0.493596	0.398078
KRT10	Proteomics	-0.984755	0.00225431
KRT14	Proteomics	-0.687706	0.199392
KRT16	Proteomics	-0.611116	0.273494
MST1	Proteomics	0.458013	0.437923
MYH9	Proteomics	0.717271	0.172606
KRT2	Proteomics	-0.563742	0.322297
KRT5	Proteomics	-0.951848	0.0125919
KRT6A	Proteomics	-0.907361	0.0333731
TAGLN2	Proteomics	0.459288	0.436481
ACTB	Proteomics	0.710633	0.178523
ACTG1	Proteomics	0.710633	0.178523
ACTBL2	Proteomics	0.922719	0.0254884
ACTC1	Proteomics	0.73651	0.155784
YWHAZ	Proteomics	0.718109	0.171862
TPM4	Proteomics	0.740509	0.152351
TUBA4A	Proteomics	0.699902	0.18821
TUBA3C	Proteomics	0.781147	0.118786
TUBA1B	Proteomics	0.736077	0.156157
TUBB4B	Proteomics	0.619725	0.264854
TUBB1	Proteomics	0.628943	0.255686
HBG2	Proteomics	0.156935	0.801007
KRT83	Proteomics	0.295971	0.628735
KRT85	Proteomics	0.295971	0.628735
KRT33B	Proteomics	-0.635113	0.249598
KRT32	Proteomics	-0.245883	0.690116
LILRA3	Proteomics	0.405371	0.498372
CFHR2	Proteomics	0.098681	0.87456
BST1	Proteomics	-0.443902	0.45396
IGLV5-45	Proteomics	-0.202205	0.74431
IGLV1-36	Proteomics	-0.3101	0.611591
PDLIM1	Proteomics	0.512967	0.376767
MYL12B	Proteomics	0.495449	0.396028
IGLV6-57	Proteomics	-0.638668	0.246109
HSPA8	Proteomics	0.513344	0.376355
NCAM1	Proteomics	0.789436	0.112252
PTGDS	Proteomics	-0.382876	0.524694
VASP	Proteomics	0.733207	0.158636
SLC25A3	Proteomics	-0.938328	0.0182142
SPARCL1	Proteomics	0.542628	0.344692
CD177	Proteomics	0.405371	0.498372
RARRES2	Proteomics	0.709454	0.17958
MB	Proteomics	0.353401	0.559586
IGFBP4	Proteomics	0.863114	0.0595314
CAP1	Proteomics	0.844189	0.0720795
ZYX	Proteomics	0.515303	0.374216
ARF3	Proteomics	0.480586	0.412546
TGFB1	Proteomics	0.0977305	0.875764
IL1RAP	Proteomics	0.533443	0.35455
ITGB1	Proteomics	0.405371	0.498372
MCAM	Proteomics	-0.701167	0.18706
DSP	Proteomics	-0.446921	0.450518
EEF1A1	Proteomics	0.249459	0.685704
TMSB4X	Proteomics	0.914608	0.0295676
IGKV6D-21	Proteomics	0.60339	0.28131
CD109	Proteomics	-0.496431	0.394942
IGLV8-61	Proteomics	0.0561796	0.928508
FUCA2	Proteomics	0.363895	0.547114
IGLV10-54	Proteomics	-0.0509939	0.935101
DSG1	Proteomics	-0.0623648	0.920646
IGLV1-44	Proteomics	-0.520604	0.368442
IGLV3-27	Proteomics	-0.869889	0.0552261
OLFM1	Proteomics	0.53919	0.348373
ACE	Proteomics	0.403087	0.501032
CALR	Proteomics	0.439064	0.459486
ABI3BP	Proteomics	-0.524372	0.364351
SOD1	Proteomics	-0.115318	0.853499
IL6ST	Proteomics	0.408261	0.49501
IGKV6-21	Proteomics	0.347541	0.566573
SFTPB	Proteomics	0.353401	0.559586
ALCAM	Proteomics	0.5521	0.334598
APOA5	Proteomics	-0.471194	0.423062
ROBO4	Proteomics	-0.650156	0.234924
ADAMDEC1	Proteomics	0.353401	0.559586
SH3BGRL3	Proteomics	0.273077	0.656678
IGLV3-12	Proteomics	0.405371	0.498372
ALDOB	Proteomics	0.468974	0.425557
ICAM1	Proteomics	0.14474	0.816357
VIM	Proteomics	-0.0168069	0.978602
CDH1	Proteomics	-0.22269	0.718824
MYL6B	Proteomics	0.777799	0.121456
SPP2	Proteomics	0.217108	0.725757
H3C15	Proteomics	0.249459	0.685704
IGLV1-50	Proteomics	-0.0623648	0.920646
IGLV5-37	Proteomics	0.228593	0.711501
AMY2A	Proteomics	-0.053467	0.931956
MFAP4	Proteomics	-0.573268	0.31232
POSTN	Proteomics	-0.693602	0.193963
CCL14	Proteomics	0.54186	0.345514
HLA-B	Proteomics	0.353401	0.559586
IGFBP7	Proteomics	0.249459	0.685704
P4HB	Proteomics	0.405371	0.498372
S100A8	Proteomics	0.405371	0.498372
SRGN	Proteomics	-0.0623648	0.920646
MYLPF	Proteomics	0.249459	0.685704
PNP	Proteomics	0.353401	0.559586
FUCA1	Proteomics	0.161891	0.794778
CCL16	Proteomics	-0.544825	0.342344
TCN1	Proteomics	0.405371	0.498372
GP1BB	Proteomics	0.491046	0.400904
HSP90B1	Proteomics	0.249459	0.685704
IGLV9-49	Proteomics	-0.6106	0.274014
CTSD	Proteomics	0.353401	0.559586
GDI2	Proteomics	0.0727508	0.907453
ERN1	Proteomics	-0.831306	0.0810358
GSTO1	Proteomics	0.353401	0.559586
ASGR2	Proteomics	0.249459	0.685704
FBLN5	Proteomics	0.291973	0.6336
NAGLU	Proteomics	-0.945866	0.0149961
IGFBP1	Proteomics	0.405371	0.498372
IGF2	Proteomics	-0.121191	0.846073
ATP2A3	Proteomics	0.353401	0.559586
IGLV5-39	Proteomics	-0.70757	0.181274
CORO1A	Proteomics	0.405371	0.498372
CST6	Proteomics	-0.0623648	0.920646
GSTP1	Proteomics	0.476858	0.416713
CA2	Proteomics	0.405371	0.498372
CLIC1	Proteomics	0.353401	0.559586
ACTR3B	Proteomics	0.249459	0.685704
CAMP	Proteomics	0.17399	0.779592
ACSL4	Proteomics	0.493152	0.398571
EIF2B1	Proteomics	-0.236316	0.701937
HBE1	Proteomics	0.230114	0.709616
HYAL1	Proteomics	-0.945866	0.0149961
NID1	Proteomics	0.353401	0.559586
AcCa(10:0)	Lipidomics	0.459848	0.435848
AcCa(10:1)	Lipidomics	0.418076	0.483631
AcCa(10:3)	Lipidomics	0.540857	0.346588
AcCa(11:0)	Lipidomics	0.436857	0.462013
AcCa(11:1)	Lipidomics	0.535547	0.352285
AcCa(12:0)	Lipidomics	0.586162	0.298943
AcCa(12:1)	Lipidomics	0.451278	0.445562
AcCa(12:2)	Lipidomics	0.220954	0.720979
AcCa(13:0)	Lipidomics	-0.711144	0.178066
AcCa(14:0)	Lipidomics	0.437898	0.460821
AcCa(14:1)	Lipidomics	0.628485	0.256139
AcCa(14:2)	Lipidomics	0.523535	0.365259
AcCa(16:0)	Lipidomics	0.395857	0.509471
AcCa(16:1)	Lipidomics	0.610715	0.273898
AcCa(18:0)	Lipidomics	0.633557	0.25113
AcCa(18:1)	Lipidomics	0.804867	0.10039
AcCa(18:2)	Lipidomics	0.68834	0.198806
AcCa(8:0)	Lipidomics	0.43548	0.463591
AcCa(9:0)	Lipidomics	0.442665	0.455372
Cer(d16:1_22:0)	Lipidomics	0.566194	0.319722
Cer(d16:1_23:0)	Lipidomics	-0.165186	0.790639
Cer(d17:1_24:1)	Lipidomics	-0.0575374	0.926782
Cer(d18:0_18:0)	Lipidomics	0.813543	0.0939002
Cer(d18:0_22:0)	Lipidomics	0.782648	0.117594
Cer(d18:1_16:0)	Lipidomics	0.810214	0.0963744
Cer(d18:1_18:0)	Lipidomics	0.702669	0.185698
Cer(d18:1_22:0)	Lipidomics	0.00248803	0.996832
Cer(d18:1_24:0)	Lipidomics	0.279074	0.64934
Cer(d18:1_24:0+O)	Lipidomics	0.267307	0.663751
Cer(d18:1_24:1)	Lipidomics	0.441114	0.457142
Cer(d18:1_26:0)	Lipidomics	0.176749	0.776133
Cer(d18:1_26:1)	Lipidomics	0.573728	0.31184
Cer(d18:1_26:2)	Lipidomics	0.597067	0.287749
Cer(d18:2_22:0)	Lipidomics	-0.0731175	0.906987
Cer(d18:2_24:1)	Lipidomics	0.225231	0.71567
Cer(d19:1_22:0)	Lipidomics	-0.292988	0.632364
Cer(d19:1_24:1)	Lipidomics	0.739203	0.153469
Cer(m18:0_22:0)	Lipidomics	0.00131957	0.99832
Cer(m18:0_23:0)	Lipidomics	-0.161302	0.795518
Cer(m18:0_24:0)	Lipidomics	-0.20603	0.739543
Cer(m18:1_20:0)	Lipidomics	0.589062	0.295955
Cer(m19:0_24:0)	Lipidomics	-0.647439	0.237556
Cer(t16:0_23:0)	Lipidomics	0.168571	0.786389
Cer(t16:0_24:1)	Lipidomics	0.460868	0.434695
Cer(t17:0_24:1)	Lipidomics	-0.392133	0.513829
Cer(t18:0_22:0)	Lipidomics	-0.060301	0.923269
Cer(t18:0_23:0)	Lipidomics	-0.124464	0.841938
Cer(t18:0_24:0)	Lipidomics	-0.0513677	0.934625
CerG3GNAc1(d34:1)	Lipidomics	0.262232	0.669983
CerG3GNAc1(d34:2)	Lipidomics	0.125664	0.840422
CerG3GNAc1(d42:2)	Lipidomics	0.475147	0.418629
ChE(18:1)	Lipidomics	-0.0590341	0.924879
ChE(18:2)	Lipidomics	0.0347149	0.955809
ChE(18:3)	Lipidomics	-0.0265245	0.966232
ChE(20:3)	Lipidomics	0.0771521	0.901864
ChE(20:4)	Lipidomics	-0.0736897	0.90626
ChE(20:5)	Lipidomics	-0.511207	0.378691
ChE(22:6)	Lipidomics	-0.118144	0.849926
CmE(8:0)	Lipidomics	0.270074	0.660359
Co(Q10)	Lipidomics	-0.74105	0.151889
DG(14:0_18:2)	Lipidomics	0.272757	0.65707
DG(15:0_16:0)	Lipidomics	0.255994	0.677655
DG(15:0_16:1)	Lipidomics	0.271417	0.658712
DG(15:0_18:1)	Lipidomics	0.293855	0.631309
DG(16:0_18:1)	Lipidomics	0.636826	0.247915
DG(16:0_18:2)	Lipidomics	0.685995	0.200975
DG(16:1_13:0)	Lipidomics	0.257223	0.676141
DG(16:1_18:2)	Lipidomics	0.604226	0.280461
DG(17:0_18:1)	Lipidomics	0.341897	0.573319
DG(17:1_16:1)	Lipidomics	0.276854	0.652055
DG(17:1_18:1)	Lipidomics	0.341034	0.574352
DG(18:0_18:1)	Lipidomics	0.717628	0.172289
DG(18:1_14:0)	Lipidomics	0.265789	0.665615
DG(18:1_18:1)	Lipidomics	0.843867	0.0722995
DG(18:1_18:2)	Lipidomics	0.786448	0.114594
DG(18:1_20:3)	Lipidomics	0.138184	0.82462
DG(18:1_20:4)	Lipidomics	0.726026	0.164889
DG(18:2_18:2)	Lipidomics	0.551123	0.335637
DG(18:2_20:4)	Lipidomics	0.473784	0.420156
DG(18:3_18:2)	Lipidomics	0.803797	0.1012
DG(20:1_18:2)	Lipidomics	0.39106	0.515086
DG(25:0_16:0)	Lipidomics	0.0940454	0.880434
DG(26:2)	Lipidomics	-0.850413	0.0678709
DG(26:4e)	Lipidomics	-0.0943847	0.880004
DG(30:2e)	Lipidomics	0.225641	0.715162
DG(32:2e)	Lipidomics	0.239037	0.698572
DG(34:1e)	Lipidomics	0.282428	0.645241
DG(34:2e)	Lipidomics	-0.22241	0.71917
DG(34:3e)	Lipidomics	0.263702	0.668177
DG(34:4e)	Lipidomics	0.057436	0.92691
DG(36:1e)	Lipidomics	0.283116	0.6444
DG(36:3e)	Lipidomics	-0.699251	0.188801
DG(36:4e)	Lipidomics	0.392093	0.513876
DG(36:5e)	Lipidomics	0.0232702	0.970374
GM3(d32:1)	Lipidomics	-0.343841	0.570994
GM3(d33:1)	Lipidomics	-0.0330198	0.957966
GM3(d34:1)	Lipidomics	0.202392	0.744077
GM3(d34:1+O)	Lipidomics	0.449831	0.447207
GM3(d34:2)	Lipidomics	0.19921	0.748046
GM3(d36:1)	Lipidomics	-0.438503	0.460129
GM3(d36:1+O)	Lipidomics	0.511404	0.378476
GM3(d36:2)	Lipidomics	-0.583584	0.301605
GM3(d38:1)	Lipidomics	-0.274498	0.654939
GM3(d38:2)	Lipidomics	0.373854	0.535327
GM3(d40:1)	Lipidomics	0.417213	0.484628
GM3(d40:1+O)	Lipidomics	-0.256832	0.676623
GM3(d40:2)	Lipidomics	-0.33153	0.585749
GM3(d41:1)	Lipidomics	-0.842197	0.073443
GM3(d42:2)	Lipidomics	0.706217	0.182492
GM3(d42:3)	Lipidomics	0.295986	0.628717
Hex1Cer(d18:1_16:0)	Lipidomics	0.00923152	0.988246
Hex1Cer(d18:1_16:0+O)	Lipidomics	0.0992547	0.873833
Hex1Cer(d40:1)	Lipidomics	0.361382	0.550096
Hex1Cer(d42:1)	Lipidomics	-0.345289	0.569263
Hex2Cer(d18:1_12:0)	Lipidomics	-0.337183	0.578966
Hex2Cer(d18:1_14:0)	Lipidomics	0.294226	0.630857
Hex2Cer(d18:1_16:0)	Lipidomics	0.390241	0.516046
Hex2Cer(d18:1_22:0)	Lipidomics	0.699503	0.188572
Hex2Cer(d18:1_24:0)	Lipidomics	0.826812	0.084235
Hex2Cer(d18:1_24:1)	Lipidomics	0.49101	0.400945
Hex2Cer(d18:1_24:2)	Lipidomics	0.482866	0.410001
Hex2Cer(d18:2_16:0)	Lipidomics	0.456922	0.439159
Hex3Cer(d18:1_14:0)	Lipidomics	-0.399005	0.505793
Hex3Cer(d18:1_16:0)	Lipidomics	0.290818	0.635006
Hex3Cer(d18:1_24:1)	Lipidomics	0.908518	0.0327558
Hex3Cer(d18:2_16:0)	Lipidomics	-0.159556	0.797712
LPC(12:0)	Lipidomics	-0.287613	0.638913
LPC(14:0)	Lipidomics	-0.392915	0.512914
LPC(15:0)	Lipidomics	0.0246002	0.968681
LPC(16:0)	Lipidomics	-0.122958	0.84384
LPC(16:0e)	Lipidomics	0.154362	0.804243
LPC(16:1)	Lipidomics	-0.0853397	0.891474
LPC(16:1e)	Lipidomics	-0.308985	0.612941
LPC(17:0)	Lipidomics	0.0147627	0.981204
LPC(17:1)	Lipidomics	-0.269892	0.660581
LPC(18:0)	Lipidomics	-0.0447096	0.943093
LPC(18:0e)	Lipidomics	0.123492	0.843166
LPC(18:1)	Lipidomics	-0.115032	0.85386
LPC(18:1e)	Lipidomics	0.269413	0.661168
LPC(18:2)	Lipidomics	0.00864261	0.988996
LPC(18:2e)	Lipidomics	0.341482	0.573816
LPC(18:3)	Lipidomics	-0.104461	0.867239
LPC(18:4)	Lipidomics	-0.807454	0.0984411
LPC(19:0)	Lipidomics	-0.275637	0.653544
LPC(19:1)	Lipidomics	0.225536	0.715292
LPC(20:0)	Lipidomics	-0.427418	0.472851
LPC(20:0e)	Lipidomics	0.206238	0.739283
LPC(20:1)	Lipidomics	-0.0757404	0.903657
LPC(20:1e)	Lipidomics	0.288993	0.63723
LPC(20:2)	Lipidomics	-0.081678	0.89612
LPC(20:3)	Lipidomics	0.364443	0.546463
LPC(20:4)	Lipidomics	0.711281	0.177944
LPC(20:5)	Lipidomics	-0.54939	0.337479
LPC(22:0)	Lipidomics	-0.450396	0.446564
LPC(22:1)	Lipidomics	-0.842778	0.0730444
LPC(22:4)	Lipidomics	0.695467	0.192255
LPC(22:5)	Lipidomics	0.268588	0.662181
LPC(22:6)	Lipidomics	0.394878	0.510615
LPC(24:0)	Lipidomics	-0.554768	0.331769
LPC(24:1)	Lipidomics	-0.820126	0.0890649
LPE(16:0)	Lipidomics	-0.383275	0.524225
LPE(18:1)	Lipidomics	0.189981	0.759572
LPE(20:4)	Lipidomics	0.604619	0.280063
LPE(20:5)	Lipidomics	-0.86726	0.0568844
LPE(22:6)	Lipidomics	0.427307	0.472978
LPG(18:2)	Lipidomics	0.298221	0.625999
LPI(18:1)	Lipidomics	-0.292622	0.63281
LPI(18:2)	Lipidomics	0.295525	0.629277
LPI(20:4)	Lipidomics	0.370087	0.539779
PC(14:1e_18:2)	Lipidomics	-0.169139	0.785677
PC(14:1e_20:4)	Lipidomics	-0.340829	0.574597
PC(16:0_22:6)	Lipidomics	-0.190526	0.75889
PC(16:2e_18:0)	Lipidomics	-0.0639177	0.918673
PC(18:3e_18:0)	Lipidomics	-0.0241017	0.969316
PC(18:3e_18:1)	Lipidomics	-0.902032	0.0362638
PC(26:0)	Lipidomics	-0.637945	0.246817
PC(28:0)	Lipidomics	-0.611468	0.273139
PC(28:1)	Lipidomics	-0.681967	0.204717
PC(29:0)	Lipidomics	-0.598851	0.285928
PC(30:0)	Lipidomics	-0.685439	0.20149
PC(30:1)	Lipidomics	-0.719676	0.170476
PC(30:1e)	Lipidomics	-0.341536	0.573751
PC(31:0)	Lipidomics	-0.285462	0.641537
PC(31:0e)	Lipidomics	0.16294	0.79346
PC(31:1)	Lipidomics	-0.364396	0.546519
PC(31:2)	Lipidomics	0.169387	0.785365
PC(32:0)	Lipidomics	-0.539899	0.347613
PC(32:0e)	Lipidomics	0.300748	0.622929
PC(32:1)	Lipidomics	-0.505754	0.38467
PC(32:1e)	Lipidomics	0.307862	0.614301
PC(32:2)	Lipidomics	-0.521699	0.367252
PC(32:2e)	Lipidomics	-0.0760461	0.903268
PC(32:3)	Lipidomics	-0.756818	0.138585
PC(32:4)	Lipidomics	-0.794774	0.108104
PC(33:0)	Lipidomics	-0.327157	0.591005
PC(33:0e)	Lipidomics	0.213234	0.730574
PC(33:1)	Lipidomics	-0.15744	0.800372
PC(33:2)	Lipidomics	-0.444423	0.453365
PC(33:3)	Lipidomics	0.747352	0.146529
PC(34:0)	Lipidomics	0.150923	0.80857
PC(34:0e)	Lipidomics	0.251005	0.683799
PC(34:1)	Lipidomics	-0.335038	0.581537
PC(34:1e)	Lipidomics	0.29571	0.629052
PC(34:2)	Lipidomics	-0.143548	0.817859
PC(34:3)	Lipidomics	-0.50826	0.38192
PC(34:3e)	Lipidomics	-0.944142	0.015714
PC(34:4)	Lipidomics	-0.52622	0.36235
PC(34:5)	Lipidomics	-0.762441	0.133929
PC(35:2)	Lipidomics	-0.299481	0.624469
PC(35:3)	Lipidomics	-0.563363	0.322696
PC(35:4)	Lipidomics	0.862072	0.0602028
PC(35:4e)	Lipidomics	0.746911	0.146902
PC(35:5)	Lipidomics	-0.0269006	0.965753
PC(36:1)	Lipidomics	-0.609487	0.275137
PC(36:1e)	Lipidomics	0.309122	0.612775
PC(36:2)	Lipidomics	-0.27964	0.648648
PC(36:2e)	Lipidomics	0.0441232	0.943839
PC(36:3)	Lipidomics	0.0342806	0.956361
PC(36:4)	Lipidomics	0.789971	0.111834
PC(36:5)	Lipidomics	-0.836561	0.0773434
PC(36:5e)	Lipidomics	-0.796502	0.106771
PC(37:1)	Lipidomics	-0.367107	0.543306
PC(37:2)	Lipidomics	-0.444488	0.453291
PC(37:3)	Lipidomics	0.1856	0.765051
PC(37:4)	Lipidomics	0.790003	0.111809
PC(37:5)	Lipidomics	-0.511329	0.378558
PC(37:5e)	Lipidomics	0.594724	0.290145
PC(37:6)	Lipidomics	0.111827	0.857914
PC(38:1)	Lipidomics	-0.701137	0.187088
PC(38:2)	Lipidomics	-0.500634	0.390303
PC(38:3)	Lipidomics	-0.0400012	0.949082
PC(38:4e)	Lipidomics	0.119076	0.848746
PC(38:5)	Lipidomics	0.589295	0.295715
PC(38:5e)	Lipidomics	-0.242156	0.694718
PC(38:6e)	Lipidomics	-0.11969	0.84797
PC(38:7)	Lipidomics	-0.912979	0.0304103
PC(38:7e)	Lipidomics	-0.901797	0.0363929
PC(39:3)	Lipidomics	-0.93172	0.0211968
PC(39:4)	Lipidomics	0.31094	0.610574
PC(39:4e)	Lipidomics	-0.779722	0.119921
PC(39:5)	Lipidomics	-0.905351	0.0344544
PC(39:6)	Lipidomics	0.297735	0.626589
PC(40:1)	Lipidomics	-0.666902	0.218878
PC(40:10)	Lipidomics	-0.660451	0.225023
PC(40:2)	Lipidomics	-0.925079	0.0243387
PC(40:2e)	Lipidomics	0.350306	0.563275
PC(40:4)	Lipidomics	0.206742	0.738656
PC(40:5)	Lipidomics	0.32392	0.594903
PC(40:5e)	Lipidomics	0.247676	0.687903
PC(40:6)	Lipidomics	0.299452	0.624503
PC(40:6e)	Lipidomics	0.82994	0.0820039
PC(40:7)	Lipidomics	-0.969766	0.00628203
PC(40:7e)	Lipidomics	-0.467229	0.427521
PC(40:8)	Lipidomics	-0.603732	0.280963
PC(40:8e)	Lipidomics	-0.82746	0.0837718
PC(40:9)	Lipidomics	-0.771504	0.126525
PC(41:3)	Lipidomics	-0.928551	0.0226788
PC(41:4)	Lipidomics	0.746098	0.147591
PC(42:10)	Lipidomics	-0.711456	0.177786
PC(42:11)	Lipidomics	-0.92195	0.0258668
PC(42:3)	Lipidomics	-0.61976	0.264819
PC(42:3e)	Lipidomics	0.536784	0.350956
PC(42:4)	Lipidomics	-0.199488	0.747699
PC(42:5)	Lipidomics	-0.444269	0.453541
PC(42:5e)	Lipidomics	0.429116	0.470898
PC(42:6e)	Lipidomics	0.325856	0.592572
PC(42:7)	Lipidomics	-0.786379	0.114649
PC(42:9)	Lipidomics	-0.196978	0.750832
PC(43:4)	Lipidomics	0.319817	0.599848
PC(44:3e)	Lipidomics	-0.835375	0.0781722
PC(44:5)	Lipidomics	-0.659832	0.225615
PC(44:5e)	Lipidomics	0.328032	0.589952
PC(44:6e)	Lipidomics	0.246141	0.689797
PC(45:4)	Lipidomics	0.373016	0.536317
PC(47:6)	Lipidomics	0.208207	0.736831
PE(16:0_20:5)	Lipidomics	0.0635355	0.919159
PE(16:0_22:6)	Lipidomics	-0.659803	0.225642
PE(16:0p_18:1)	Lipidomics	-0.137061	0.826037
PE(16:0p_18:2)	Lipidomics	-0.0523291	0.933403
PE(16:0p_20:4)	Lipidomics	-0.0992913	0.873786
PE(16:0p_20:5)	Lipidomics	-0.874743	0.0522039
PE(16:0p_22:4)	Lipidomics	-0.545104	0.342046
PE(16:1e)	Lipidomics	-0.371459	0.538157
PE(18:0p_16:0)	Lipidomics	-0.0596666	0.924075
PE(18:0p_18:1)	Lipidomics	0.0163669	0.979162
PE(18:0p_18:2)	Lipidomics	0.0857829	0.890912
PE(18:0p_20:4)	Lipidomics	-0.625046	0.259551
PE(18:0p_22:5)	Lipidomics	0.253804	0.680351
PE(18:0p_22:6)	Lipidomics	-0.976454	0.00432174
PE(18:1p_18:2)	Lipidomics	-0.507982	0.382225
PE(18:1p_20:4)	Lipidomics	0.0573357	0.927038
PE(18:1p_20:5)	Lipidomics	-0.681979	0.204706
PE(18:2_18:2)	Lipidomics	-0.623045	0.261542
PE(18:2e)	Lipidomics	0.126951	0.838796
PE(18:3e)	Lipidomics	-0.278729	0.649762
PE(19:0)	Lipidomics	-0.0633263	0.919424
PE(20:0p_18:2)	Lipidomics	-0.962175	0.00878046
PE(20:0p_22:6)	Lipidomics	0.139457	0.823015
PE(20:3e)	Lipidomics	0.549347	0.337524
PE(22:5e)	Lipidomics	0.874311	0.0524711
PE(32:1e)	Lipidomics	-0.0400906	0.948969
PE(40:7)	Lipidomics	-0.62479	0.259806
PE(42:0)	Lipidomics	0.205939	0.739655
PE(42:3e)	Lipidomics	-0.708856	0.180117
PE(42:6e)	Lipidomics	0.502076	0.388715
PE(42:8e)	Lipidomics	-0.264617	0.667054
PE(44:7)	Lipidomics	-0.0708189	0.909906
PE(52:6)	Lipidomics	0.134523	0.829238
PI(16:0_18:1)	Lipidomics	-0.605329	0.279342
PI(16:0_18:2)	Lipidomics	-0.432062	0.467512
PI(16:0_20:3)	Lipidomics	-0.422123	0.478955
PI(16:0_20:5)	Lipidomics	-0.863831	0.0590711
PI(16:0_22:6)	Lipidomics	-0.553843	0.33275
PI(17:0_20:4)	Lipidomics	0.26374	0.668131
PI(18:0_18:1)	Lipidomics	-0.885907	0.0454617
PI(18:0_20:3)	Lipidomics	0.085711	0.891003
PI(18:0_20:4)	Lipidomics	0.32438	0.594349
PI(18:0_22:4)	Lipidomics	-0.38485	0.522374
PI(18:0_22:5)	Lipidomics	-0.724298	0.166404
PI(18:0_22:6)	Lipidomics	0.1329	0.831286
PI(18:1_18:1)	Lipidomics	0.070022	0.910918
PI(18:1_20:4)	Lipidomics	-0.526039	0.362545
PI(18:1_22:6)	Lipidomics	-0.286566	0.64019
PI(36:4)	Lipidomics	-0.338402	0.577504
PI(37:5)	Lipidomics	0.48877	0.403431
PS(18:0_18:1)	Lipidomics	-0.184223	0.766774
PS(18:0_20:4)	Lipidomics	0.543974	0.343253
PS(18:0_22:6)	Lipidomics	0.241047	0.696087
SM(d18:2_13:0)	Lipidomics	-0.647292	0.237699
SM(d28:1)	Lipidomics	0.13213	0.832258
SM(d29:1)	Lipidomics	-0.673261	0.212869
SM(d30:1)	Lipidomics	-0.794586	0.108249
SM(d30:2)	Lipidomics	-0.647866	0.237142
SM(d31:1)	Lipidomics	-0.858075	0.0627992
SM(d32:0)	Lipidomics	-0.408753	0.494439
SM(d32:1)	Lipidomics	-0.00640557	0.991844
SM(d32:2)	Lipidomics	-0.924964	0.0243943
SM(d33:1)	Lipidomics	-0.96241	0.00869926
SM(d33:2)	Lipidomics	-0.818919	0.0899459
SM(d34:0)	Lipidomics	-0.596686	0.288138
SM(d34:1)	Lipidomics	-0.00604507	0.992303
SM(d34:2)	Lipidomics	-0.900723	0.0369854
SM(d34:3)	Lipidomics	-0.873021	0.0532698
SM(d35:1)	Lipidomics	0.738569	0.154014
SM(d35:2)	Lipidomics	0.147749	0.812567
SM(d36:0)	Lipidomics	0.516422	0.372995
SM(d36:2)	Lipidomics	0.629849	0.25479
SM(d36:4)	Lipidomics	-0.188408	0.761538
SM(d37:1)	Lipidomics	0.283195	0.644304
SM(d37:2)	Lipidomics	0.735949	0.156267
SM(d38:1)	Lipidomics	-0.054814	0.930244
SM(d38:2)	Lipidomics	0.230131	0.709595
SM(d38:6)	Lipidomics	-0.557924	0.32843
SM(d39:2)	Lipidomics	-0.316687	0.603626
SM(d40:1)	Lipidomics	-0.58801	0.297038
SM(d40:3)	Lipidomics	-0.0217567	0.972301
SM(d40:4)	Lipidomics	0.695868	0.191888
SM(d41:1)	Lipidomics	-0.972551	0.00543647
SM(d41:2)	Lipidomics	-0.495669	0.395785
SM(d41:3)	Lipidomics	0.0783271	0.900373
SM(d42:1)	Lipidomics	-0.901621	0.0364898
SM(d42:2)	Lipidomics	-0.265786	0.665618
SM(d42:3)	Lipidomics	-0.618123	0.266456
SM(d42:4)	Lipidomics	-0.507516	0.382736
SM(d43:1)	Lipidomics	-0.987369	0.00170078
SM(d43:2)	Lipidomics	0.666755	0.219018
SM(d43:3)	Lipidomics	0.371407	0.538219
SM(d44:3)	Lipidomics	0.912102	0.030867
SM(d44:4)	Lipidomics	0.310119	0.611568
SM(d44:5)	Lipidomics	0.462049	0.433361
SM(t34:0)	Lipidomics	-0.823053	0.0869407
SM(t34:1)	Lipidomics	-0.263115	0.668898
SM(t34:2)	Lipidomics	-0.562977	0.323102
SM(t36:1)	Lipidomics	0.364912	0.545908
SM(t38:4)	Lipidomics	0.805728	0.0997399
SM(t38:5)	Lipidomics	-0.474214	0.419674
SM(t40:1)	Lipidomics	-0.407987	0.495329
SM(t41:1)	Lipidomics	-0.427926	0.472267
SM(t42:1)	Lipidomics	-0.656527	0.228783
SM(t42:2)	Lipidomics	0.00954843	0.987843
SM(t42:3)	Lipidomics	-0.0243844	0.968956
SPH(d24:0)	Lipidomics	0.380146	0.527908
SPH(t18:1)	Lipidomics	0.314376	0.606419
SPHP(d18:1)	Lipidomics	0.596695	0.288128
ST(d18:1_16:0)	Lipidomics	-0.100884	0.871769
ST(d18:1_16:0+O)	Lipidomics	0.357644	0.554537
ST(d18:1_22:0)	Lipidomics	0.250737	0.684129
ST(d34:2)	Lipidomics	0.263603	0.668299
TG(10:0_18:2_18:2)	Lipidomics	-0.925022	0.0243661
TG(12:1e_6:0_11:2)	Lipidomics	0.0955094	0.878579
TG(14:1_14:1_17:1)	Lipidomics	-0.543918	0.343313
TG(15:0_9:0_9:0)	Lipidomics	0.123793	0.842785
TG(16:0_10:0_16:0)	Lipidomics	0.24403	0.692404
TG(16:0_10:0_20:5)	Lipidomics	-0.520715	0.368321
TG(16:0_16:0_18:1)	Lipidomics	-0.31131	0.610127
TG(16:0_16:1_18:1)	Lipidomics	-0.112359	0.857242
TG(16:0_18:1_18:1)	Lipidomics	0.279508	0.648809
TG(16:0_18:1_18:2)	Lipidomics	0.056639	0.927924
TG(16:0_18:1_22:6)	Lipidomics	0.437713	0.461033
TG(16:1_18:1_18:2)	Lipidomics	0.106264	0.864955
TG(16:1_18:3_18:3)	Lipidomics	-0.567037	0.318837
TG(18:1_14:0_18:2)	Lipidomics	-0.0650847	0.91719
TG(18:1_18:1_18:1)	Lipidomics	0.317064	0.603171
TG(18:1_18:1_18:2)	Lipidomics	0.560918	0.32527
TG(18:1_18:1_20:3)	Lipidomics	0.242192	0.694673
TG(18:1_18:2_18:2)	Lipidomics	0.19045	0.758986
TG(18:1_18:2_18:3)	Lipidomics	-0.172832	0.781044
TG(18:1_18:2_20:3)	Lipidomics	0.565581	0.320365
TG(18:2_14:1_18:2)	Lipidomics	-0.5351	0.352766
TG(18:2_18:2_22:6)	Lipidomics	-0.879391	0.0493613
TG(18:3_14:1_18:2)	Lipidomics	-0.234862	0.703737
TG(18:3_18:2_18:2)	Lipidomics	-0.890221	0.0429365
TG(18:3_18:2_18:3)	Lipidomics	0.180989	0.770822
TG(18:3_18:3_20:4)	Lipidomics	-0.0949625	0.879272
TG(20:5_18:2_18:2)	Lipidomics	0.158558	0.798966
TG(27:0)	Lipidomics	0.485204	0.407397
TG(33:1)	Lipidomics	-0.227372	0.713015
TG(6:0_11:1_14:2)	Lipidomics	0.599932	0.284827
TG(6:0_11:1_18:2)	Lipidomics	0.0597921	0.923916
TG(6:0_11:1_18:3)	Lipidomics	-0.155279	0.80309
TG(6:0_18:1_18:2)	Lipidomics	-0.021602	0.972498
TG(8:0_11:4_18:2)	Lipidomics	-0.0635944	0.919084
TG(8:0_18:1_18:2)	Lipidomics	0.0740002	0.905866
TG(9:0_9:0_11:1)	Lipidomics	0.15814	0.799492
ZyE()	Lipidomics	0.321854	0.597392
ZyE(26:6)	Lipidomics	0.58225	0.302985
ZyE(33:6)	Lipidomics	-0.61459	0.269998
23Na	ICP	0.47478	0.41904
24Mg	ICP	0.743763	0.149575
39K	ICP	-0.30742	0.614836
44Ca	ICP	0.523085	0.365748
57Fe	ICP	0.121012	0.8463
63Cu	ICP	0.711068	0.178134
66Zn	ICP	0.380249	0.527786

## Sheet: 30-s Sit-to-Stand Test
Feature	Platform	Pearson R	P-value				Feature	Pearson R	P-value			Feature	Platform	Pearson R	P-value		Feature	Platform	Pearson R	P-value
PC(38:5e)	Lipidomics	0.987986	0.00157797				PTPRG	-0.99123	0.000984665			Xanthine	C00385	0.972602	0.00542138		PC(38:5e)	Lipidomics	0.987986	0.00157797
TG(16:0_10:0_20:5)	Lipidomics	0.972666	0.00540245				STOM	-0.983689	0.00249463			5-Hydroxyisourate	C11821	0.941045	0.0170307		TG(16:0_10:0_20:5)	Lipidomics	0.972666	0.00540245
Xanthine	Metabolomics	0.972602	0.00542138				GP1BA	-0.959783	0.00962317			Spermidine	C00315	0.901979	0.0362931		Hex3Cer(d18:1_14:0)	Lipidomics	0.969703	0.00630155
Hex3Cer(d18:1_14:0)	Lipidomics	0.969703	0.00630155				F7	-0.956873	0.0106813			Succinate	C00042	0.893062	0.0412988		GM3(d32:1)	Lipidomics	0.95814	0.0102161
GM3(d32:1)	Lipidomics	0.95814	0.0102161				ZYX	-0.947506	0.0143236			L-proline	C00148	0.8667	0.0572401		LPC(20:5)	Lipidomics	0.958075	0.0102397
LPC(20:5)	Lipidomics	0.958075	0.0102397				HSPG2	-0.942953	0.0162156			Nicotinic acid	C00253	0.820638	0.088692		ST(d18:1_16:0)	Lipidomics	0.954595	0.0115347
APOA1	Proteomics	0.954808	0.011454				IGLV8-61	-0.938415	0.0181757			Diphosphate	C00013	0.807529	0.0983848		Cer(d19:1_22:0)	Lipidomics	0.94597	0.0149532
ST(d18:1_16:0)	Lipidomics	0.954595	0.0115347				CALR	-0.934737	0.0198168			Phosphate	C00009	0.793524	0.109071		Cer(d17:1_24:1)	Lipidomics	0.927366	0.023241
EIF2B1	Proteomics	0.949464	0.0135336				ITGA2B	-0.929178	0.0223832			L-histidine	C00135	0.770197	0.127585		PC(38:2)	Lipidomics	0.927194	0.0233228
Cer(d19:1_22:0)	Lipidomics	0.94597	0.0149532				GP1BB	-0.928045	0.0229184			sn-glycero-3-Phosphoethanolamine	C01233	0.768968	0.128585		Cer(m18:0_24:0)	Lipidomics	0.92137	0.0261534
C1QC	Proteomics	0.94509	0.0153179				FERMT3	-0.925778	0.0240014			Eicosapentaenoic acid	C06428	0.767405	0.129858		Cer(d16:1_23:0)	Lipidomics	0.911301	0.0312856
5-Hydroxyisourate	Metabolomics	0.941045	0.0170307				HSPA8	-0.924798	0.0244749			3-Phosphonooxypyruvate	C03232	0.748545	0.14552		Cer(d18:2_22:0)	Lipidomics	0.909816	0.0320672
Cer(d17:1_24:1)	Lipidomics	0.927366	0.023241				C7	-0.914586	0.0295788			L-leucine	C00123	0.73448	0.157535		Cer(m18:0_23:0)	Lipidomics	0.902237	0.0361514
PC(38:2)	Lipidomics	0.927194	0.0233228				GAPDH	-0.914393	0.0296784			Nonanoic acid	C01601	0.714099	0.175426		Cer(d18:1_22:0)	Lipidomics	0.898139	0.0384237
Cer(m18:0_24:0)	Lipidomics	0.92137	0.0261534				FUCA2	-0.913537	0.0301205			L-lysine	C00047	0.705437	0.183195		PC(37:5)	Lipidomics	0.894954	0.04022
CCL16	Proteomics	0.920633	0.0265186				ARF3	-0.912915	0.0304434			Docosahexaenoic acid	C06429	-0.70328	0.185144		SM(d29:1)	Lipidomics	0.894135	0.0406857
IGLV3-9	Proteomics	0.912758	0.030525				CFD	-0.910967	0.031461			D-Ribose	C00121	-0.704157	0.184351		LPC(20:1)	Lipidomics	0.892007	0.0419046
Cer(d16:1_23:0)	Lipidomics	0.911301	0.0312856				B2M	-0.910829	0.0315334			Octadecenoic acid	C00712	-0.718247	0.17174		SM(d32:1)	Lipidomics	0.887526	0.0445088
Cer(d18:2_22:0)	Lipidomics	0.909816	0.0320672				VTN	-0.905456	0.0343975			Tetradecanoic acid	C06424	-0.719915	0.170264		Cer(m18:0_22:0)	Lipidomics	0.882115	0.0477189
Cer(m18:0_23:0)	Lipidomics	0.902237	0.0361514				TUBB4B	-0.904175	0.0350919			Octanoylcarnitine	HMDB0000791	-0.721748	0.168646		PC(40:7e)	Lipidomics	0.881288	0.0482155
Spermidine	Metabolomics	0.901979	0.0362931				ACTN1	-0.902359	0.0360841			Dimethylheptanoyl carnitine	HMDB0006320	-0.726727	0.164275		Hex1Cer(d18:1_16:0)	Lipidomics	0.878646	0.0498135
Cer(d18:1_22:0)	Lipidomics	0.898139	0.0384237				TUBB1	-0.880818	0.0484988			Eicosatrienoic acid	C03242	-0.728467	0.162756		PE(20:0p_22:6)	Lipidomics	0.866376	0.057446
IGKV1-17	Proteomics	0.897965	0.0385208				CA1	-0.878835	0.0496984			L-glutamate	C00025	-0.729311	0.16202		PC(16:2e_18:0)	Lipidomics	0.859595	0.0618077
PC(37:5)	Lipidomics	0.894954	0.04022				MASP2	-0.877547	0.0504832			Eicosatetraenoic acid	C00219	-0.746329	0.147395		PE(52:6)	Lipidomics	0.848937	0.0688617
SM(d29:1)	Lipidomics	0.894135	0.0406857				FLNA	-0.873149	0.0531903			Dimethylnonanoyl carnitine	HMDB0006202	-0.755637	0.139569		PC(40:9)	Lipidomics	0.846824	0.0702879
IGLV3-21	Proteomics	0.893701	0.0409337				ITIH3	-0.87162	0.0541423			Propionylcarnitine	HMDB0000824	-0.817718	0.0908247		LPC(18:0e)	Lipidomics	0.844661	0.0717572
Succinate	Metabolomics	0.893062	0.0412988				ACTB	-0.86722	0.05691			Acetylcarnitine	HMDB0000201	-0.823823	0.086384		LPC(20:2)	Lipidomics	0.843911	0.0722696
LPC(20:1)	Lipidomics	0.892007	0.0419046				ACTG1	-0.86722	0.05691			Hexanoylcarnitine	HMDB0000705	-0.863668	0.0591757		PE(18:0p_18:1)	Lipidomics	0.840716	0.0744619
SM(d32:1)	Lipidomics	0.887526	0.0445088				ILK	-0.863491	0.0592896			6-Hydroxykynurenic acid	C08480	-0.865158	0.0582221		PC(31:0e)	Lipidomics	0.828951	0.0827074
Cer(m18:0_22:0)	Lipidomics	0.882115	0.0477189				PDLIM1	-0.857886	0.0629225			4-Acetamidobutanoate	C02946	-0.873905	0.0527216		PC(38:4e)	Lipidomics	0.826281	0.0846157
PC(40:7e)	Lipidomics	0.881288	0.0482155				IGKV1D-16	-0.842615	0.0731562			Hexadecenoic acid	C08362	-0.884928	0.0460412		LPC(20:0e)	Lipidomics	0.824164	0.086138
Hex1Cer(d18:1_16:0)	Lipidomics	0.878646	0.0498135				HBB	-0.840188	0.0748264			Acetylcholine	C01996	-0.900288	0.0372263		PE(42:8e)	Lipidomics	0.81517	0.0926981
C1S	Proteomics	0.877015	0.0508084				SERPINA1	-0.839781	0.0751076			L-Adrenaline	C00788	-0.957592	0.0104165		LPC(16:0e)	Lipidomics	0.807789	0.0981896
L-proline	Metabolomics	0.8667	0.0572401				LRG1	-0.838365	0.0760881			Nicotinate ribonucleotide	C01185	-0.975052	0.00471249		PC(47:6)	Lipidomics	0.796317	0.106913
PE(20:0p_22:6)	Lipidomics	0.866376	0.057446				GDI2	-0.83311	0.079762								PC(36:2e)	Lipidomics	0.794368	0.108417
PC(16:2e_18:0)	Lipidomics	0.859595	0.0618077				PARVB	-0.831306	0.0810359								PC(40:10)	Lipidomics	0.79032	0.111562
IGHG3	Proteomics	0.849205	0.0686816				IGLV5-45	-0.830852	0.0813572								LPE(16:0)	Lipidomics	0.788043	0.113342
PE(52:6)	Lipidomics	0.848937	0.0688617				MYL6B	-0.826899	0.0841726								PC(36:5)	Lipidomics	0.780611	0.119212
PC(40:9)	Lipidomics	0.846824	0.0702879				TPM4	-0.823913	0.0863189								LPC(22:5)	Lipidomics	0.779212	0.120327
LPC(18:0e)	Lipidomics	0.844661	0.0717572				ACTC1	-0.817456	0.0910163								LPC(20:1e)	Lipidomics	0.776405	0.122574
LPC(20:2)	Lipidomics	0.843911	0.0722696				ITGB3	-0.816578	0.0916616								PI(18:0_22:5)	Lipidomics	0.770292	0.127508
PE(18:0p_18:1)	Lipidomics	0.840716	0.0744619				CST3	-0.814162	0.0934421								PC(33:0e)	Lipidomics	0.760773	0.135306
IGLV2-14	Proteomics	0.831541	0.0808698				LTBP1	-0.810921	0.0958474								LPE(20:5)	Lipidomics	0.759053	0.136729
PC(31:0e)	Lipidomics	0.828951	0.0827074				IGHM	-0.805518	0.0998982								LPC(18:3)	Lipidomics	0.759007	0.136767
Usual gait speed	BfitBwell	0.826364	0.0845559				IGKV3-7	-0.804617	0.100579								PE(16:0_20:5)	Lipidomics	0.758419	0.137255
PC(38:4e)	Lipidomics	0.826281	0.0846157				CD5L	-0.797224	0.106215								SM(t40:1)	Lipidomics	0.755162	0.139966
LPC(20:0e)	Lipidomics	0.824164	0.086138				IGKV6-21	-0.796784	0.106554								PC(36:1e)	Lipidomics	0.753079	0.141707
Nicotinic acid	Metabolomics	0.820638	0.088692				PRDX2	-0.794736	0.108133								TG(16:1_18:3_18:3)	Lipidomics	0.749461	0.144748
PE(42:8e)	Lipidomics	0.81517	0.0926981				TUBA1B	-0.789713	0.112035								DG(34:2e)	Lipidomics	0.748089	0.145905
AMY2A	Proteomics	0.814461	0.0932209				C1RL	-0.789055	0.11255								LPC(18:0)	Lipidomics	0.74694	0.146877
LPC(16:0e)	Lipidomics	0.807789	0.0981896				CFL1	-0.788418	0.113048								PC(40:5e)	Lipidomics	0.743232	0.150026
Diphosphate	Metabolomics	0.807529	0.0983848				CRISP3	-0.788346	0.113105								PC(42:6e)	Lipidomics	0.738368	0.154186
FACIT-Fatigue	BfitBwell	0.799997	0.104091				TAGLN2	-0.786633	0.114449								PC(34:0e)	Lipidomics	0.736758	0.155571
PC(47:6)	Lipidomics	0.796317	0.106913				FBLN5	-0.782336	0.117842								SM(d30:1)	Lipidomics	0.734196	0.157781
PC(36:2e)	Lipidomics	0.794368	0.108417				SH3BGRL3	-0.771969	0.126148								PC(40:6)	Lipidomics	0.733101	0.158728
Phosphate	Metabolomics	0.793524	0.109071				F10	-0.769887	0.127837								Hex2Cer(d18:1_14:0)	Lipidomics	0.73294	0.158868
PC(40:10)	Lipidomics	0.79032	0.111562				APOL1	-0.76543	0.131473								PC(43:4)	Lipidomics	0.728404	0.162811
LPE(16:0)	Lipidomics	0.788043	0.113342				F5	-0.762894	0.133557								LPC(18:1e)	Lipidomics	0.721223	0.16911
IGLV5-37	Proteomics	0.786016	0.114935				MYL12B	-0.761477	0.134724								PC(40:2e)	Lipidomics	0.718131	0.171843
PC(36:5)	Lipidomics	0.780611	0.119212				GPX3	-0.753978	0.140955								PC(44:5e)	Lipidomics	0.716909	0.172927
LPC(22:5)	Lipidomics	0.779212	0.120327				APOH	-0.752595	0.142113								TG(18:3_18:2_18:3)	Lipidomics	0.711499	0.177748
LPC(20:1e)	Lipidomics	0.776405	0.122574				HGFAC	-0.749824	0.144442								PC(32:1e)	Lipidomics	0.709602	0.179448
PI(18:0_22:5)	Lipidomics	0.770292	0.127508				CAP1	-0.749777	0.144481								LPC(16:1e)	Lipidomics	0.708125	0.180774
L-histidine	Metabolomics	0.770197	0.127585				C8G	-0.749558	0.144666								PI(16:0_20:5)	Lipidomics	0.707616	0.181232
sn-glycero-3-Phosphoethanolamine	Metabolomics	0.768968	0.128585				IGKV1D-13	-0.745849	0.147802								PC(33:0)	Lipidomics	0.703645	0.184815
Eicosapentaenoic acid	Metabolomics	0.767405	0.129858				VASP	-0.745607	0.148008								AcCa(9:0)	Lipidomics	-0.704153	0.184355
PC(33:0e)	Lipidomics	0.760773	0.135306				THBS1	-0.744366	0.149061								PE(22:5e)	Lipidomics	-0.709848	0.179227
LPE(20:5)	Lipidomics	0.759053	0.136729				YWHAZ	-0.743556	0.14975								AcCa(11:0)	Lipidomics	-0.745015	0.14851
LPC(18:3)	Lipidomics	0.759007	0.136767				CP	-0.741703	0.15133								PS(18:0_20:4)	Lipidomics	-0.762231	0.134102
PE(16:0_20:5)	Lipidomics	0.758419	0.137255				PLEK	-0.739873	0.152896								LPI(20:4)	Lipidomics	-0.773011	0.125306
ALB	Proteomics	0.757864	0.137716				MYH9	-0.738343	0.154207								PC(38:5)	Lipidomics	-0.813552	0.0938937
SM(t40:1)	Lipidomics	0.755162	0.139966				PROS1	-0.737866	0.154617								PC(37:4)	Lipidomics	-0.823337	0.0867351
PC(36:1e)	Lipidomics	0.753079	0.141707				LGALS3BP	-0.731418	0.160188								SM(t36:1)	Lipidomics	-0.842552	0.0731992
S100A9	Proteomics	0.751022	0.143434				PFN1	-0.724318	0.166386								PI(17:0_20:4)	Lipidomics	-0.846729	0.0703524
TG(16:1_18:3_18:3)	Lipidomics	0.749461	0.144748				FCN2	-0.722858	0.167669								Hex1Cer(d40:1)	Lipidomics	-0.872984	0.0532926
3-Phosphonooxypyruvate	Metabolomics	0.748545	0.14552				SERPING1	-0.72011	0.170092								PC(31:2)	Lipidomics	-0.970788	0.00596715
DG(34:2e)	Lipidomics	0.748089	0.145905				IL6ST	-0.717525	0.172381
LPC(18:0)	Lipidomics	0.74694	0.146877				HBD	-0.703119	0.18529
PC(40:5e)	Lipidomics	0.743232	0.150026				VCL	-0.701519	0.186741
PC(42:6e)	Lipidomics	0.738368	0.154186				F13A1	-0.700504	0.187662
PC(34:0e)	Lipidomics	0.736758	0.155571				IGHV1-46	0.704247	0.18427
L-leucine	Metabolomics	0.73448	0.157535				PROZ	0.705293	0.183325
SM(d30:1)	Lipidomics	0.734196	0.157781				MBL2	0.707036	0.181754
PC(40:6)	Lipidomics	0.733101	0.158728				SELL	0.710181	0.178928
Hex2Cer(d18:1_14:0)	Lipidomics	0.73294	0.158868				IGHV6-1	0.710982	0.178211
LPA	Proteomics	0.729042	0.162254				CETP	0.717922	0.172028
PC(43:4)	Lipidomics	0.728404	0.162811				MARCO	0.72153	0.168839
THBS4	Proteomics	0.722463	0.168017				THBS4	0.722463	0.168017
MARCO	Proteomics	0.72153	0.168839				LPA	0.729042	0.162254
LPC(18:1e)	Lipidomics	0.721223	0.16911				S100A9	0.751022	0.143434
PC(40:2e)	Lipidomics	0.718131	0.171843				ALB	0.757864	0.137716
CETP	Proteomics	0.717922	0.172028				IGLV5-37	0.786016	0.114935
PC(44:5e)	Lipidomics	0.716909	0.172927				AMY2A	0.814461	0.0932209
Nonanoic acid	Metabolomics	0.714099	0.175426				IGLV2-14	0.831541	0.0808698
TG(18:3_18:2_18:3)	Lipidomics	0.711499	0.177748				IGHG3	0.849205	0.0686816
IGHV6-1	Proteomics	0.710982	0.178211				C1S	0.877015	0.0508084
SELL	Proteomics	0.710181	0.178928				IGLV3-21	0.893701	0.0409337
PC(32:1e)	Lipidomics	0.709602	0.179448				IGKV1-17	0.897965	0.0385208
LPC(16:1e)	Lipidomics	0.708125	0.180774				IGLV3-9	0.912758	0.030525
PI(16:0_20:5)	Lipidomics	0.707616	0.181232				CCL16	0.920633	0.0265186
MBL2	Proteomics	0.707036	0.181754				C1QC	0.94509	0.0153179
L-lysine	Metabolomics	0.705437	0.183195				EIF2B1	0.949464	0.0135336
PROZ	Proteomics	0.705293	0.183325				APOA1	0.954808	0.011454
IGHV1-46	Proteomics	0.704247	0.18427
PC(33:0)	Lipidomics	0.703645	0.184815
L-glutamine	Metabolomics	0.699029	0.189004
Pimelylcarnitine	Metabolomics	0.696171	0.191611
Kynurenic acid	Metabolomics	0.695784	0.191965
2-Hydroxyglutarate	Metabolomics	0.693125	0.194401
PC(32:0e)	Lipidomics	0.690097	0.197186
PROCR	Proteomics	0.689034	0.198166
PE(18:0p_22:5)	Lipidomics	0.688459	0.198696
5-Oxoproline	Metabolomics	0.684248	0.202596
LPC(18:4)	Lipidomics	0.683997	0.202829
GM3(d36:2)	Lipidomics	0.682328	0.204381
LPC(18:2e)	Lipidomics	0.682326	0.204382
LILRA3	Proteomics	0.681609	0.205051
CD177	Proteomics	0.681609	0.205051
ITGB1	Proteomics	0.681609	0.205051
IGLV3-12	Proteomics	0.681609	0.205051
P4HB	Proteomics	0.681609	0.205051
S100A8	Proteomics	0.681609	0.205051
TCN1	Proteomics	0.681609	0.205051
IGFBP1	Proteomics	0.681609	0.205051
CORO1A	Proteomics	0.681609	0.205051
CA2	Proteomics	0.681609	0.205051
Co(Q10)	Lipidomics	0.681009	0.20561
Cer(d18:2_24:1)	Lipidomics	0.679157	0.207338
SM(d18:2_13:0)	Lipidomics	0.678609	0.207851
GM3(d41:1)	Lipidomics	0.678474	0.207977
PC(45:4)	Lipidomics	0.67824	0.208195
PC(32:0)	Lipidomics	0.672658	0.213437
LPC(22:1)	Lipidomics	0.671708	0.214332
PC(34:0)	Lipidomics	0.667475	0.218336
LPC(22:6)	Lipidomics	0.664504	0.221157
PC(38:7)	Lipidomics	0.663789	0.221838
HABP2	Proteomics	0.663323	0.222282
Cer(m19:0_24:0)	Lipidomics	0.662852	0.22273
Hex2Cer(d18:1_16:0)	Lipidomics	0.661756	0.223776
DG(36:3e)	Lipidomics	0.660048	0.225408
LPC(18:2)	Lipidomics	0.65964	0.225798
PC(42:5e)	Lipidomics	0.654028	0.231186
PC(42:9)	Lipidomics	0.65384	0.231367
Creatinine	Metabolomics	0.649856	0.235214
SM(d42:2)	Lipidomics	0.64881	0.236227
PC(42:11)	Lipidomics	0.640754	0.244067
ChE(20:5)	Lipidomics	0.635509	0.249209
LPC(24:1)	Lipidomics	0.632827	0.251849
GM3(d36:1)	Lipidomics	0.630152	0.25449
Cer(d18:1_24:1)	Lipidomics	0.629793	0.254845
PCYOX1	Proteomics	0.628788	0.255839
LPC(16:0)	Lipidomics	0.627527	0.257088
IGHV1-2	Proteomics	0.626087	0.258517
LPC(15:0)	Lipidomics	0.617819	0.26676
SERPINC1	Proteomics	0.617504	0.267076
TG(27:0)	Lipidomics	0.614273	0.270317
gamma-L-Glutamyl-D-alanine	Metabolomics	0.613972	0.27062
PE(16:0p_18:1)	Lipidomics	0.613342	0.271253
SM(d40:3)	Lipidomics	0.612889	0.271708
CerG3GNAc1(d34:1)	Lipidomics	0.611411	0.273196
LPC(20:3)	Lipidomics	0.606769	0.277884
F11	Proteomics	0.6059	0.278764
LCAT	Proteomics	0.605815	0.27885
SM(d32:0)	Lipidomics	0.605205	0.279469
ZyE()	Lipidomics	0.602587	0.282126
APOA4	Proteomics	0.596054	0.288783
L-alanine	Metabolomics	0.595576	0.289273
LTF	Proteomics	0.595226	0.289631
PC(39:5)	Lipidomics	0.594753	0.290114
MCAM	Proteomics	0.593373	0.291528
CerG3GNAc1(d34:2)	Lipidomics	0.591236	0.29372
PE(18:1p_20:5)	Lipidomics	0.585656	0.299465
Creatine	Metabolomics	0.575398	0.310099
CD93	Proteomics	0.567826	0.31801
CDH1	Proteomics	0.566986	0.31889
IGLL1	Proteomics	0.563264	0.3228
CD44	Proteomics	0.560337	0.325883
ITIH4	Proteomics	0.558463	0.327861
Ectoine	Metabolomics	0.548724	0.338187
IL1RAP	Proteomics	0.545598	0.34152
Glycodeoxycholate/Glychenodeoxycholate	Metabolomics	0.545425	0.341704
SAA4	Proteomics	0.543773	0.343467
SM(d41:2)	Lipidomics	0.542495	0.344835
PE(42:0)	Lipidomics	0.539592	0.347943
PE(42:6e)	Lipidomics	0.538684	0.348917
IGLV3-10	Proteomics	0.536842	0.350894
SM(d34:0)	Lipidomics	0.535773	0.352042
PC(33:2)	Lipidomics	0.531888	0.356225
PE(16:0p_20:5)	Lipidomics	0.531478	0.356667
CAMP	Proteomics	0.528854	0.3595
IDP	Metabolomics	0.526514	0.362031
RBP4	Proteomics	0.521833	0.367107
Hex1Cer(d42:1)	Lipidomics	0.520573	0.368476
LPC(16:1)	Lipidomics	0.520409	0.368654
TG(18:2_18:2_22:6)	Lipidomics	0.516585	0.372818
Emotional	BfitBwell	0.516501	0.372909
IGHG4	Proteomics	0.515338	0.374177
GM3(d34:2)	Lipidomics	0.514737	0.374833
APOF	Proteomics	0.511492	0.378379
LRP1	Proteomics	0.509192	0.380898
IGHG2	Proteomics	0.509072	0.381029
PC(34:1e)	Lipidomics	0.50362	0.387015
LCN2	Proteomics	0.500478	0.390475
PE(18:1p_20:4)	Lipidomics	0.499399	0.391665
SM(d28:1)	Lipidomics	0.498086	0.393114
Guanine	Metabolomics	0.496801	0.394533
SM(d32:2)	Lipidomics	0.495852	0.395582
Hex2Cer(d18:1_24:1)	Lipidomics	0.495595	0.395867
CCL14	Proteomics	0.49543	0.396049
L-asparagine	Metabolomics	0.494545	0.397028
L-tryptophan	Metabolomics	0.491847	0.400016
SM(d33:1)	Lipidomics	0.489493	0.402628
Cer(d16:1_22:0)	Lipidomics	0.488638	0.403578
PC(30:1e)	Lipidomics	0.487095	0.405293
IGHV1-18	Proteomics	0.486603	0.40584
Glycocholate	Metabolomics	0.484889	0.407747
SM(d31:1)	Lipidomics	0.477864	0.415588
Triethanolamine	Metabolomics	0.476409	0.417215
Hex2Cer(d18:1_24:2)	Lipidomics	0.476038	0.417631
NAGLU	Proteomics	0.475061	0.418725
HYAL1	Proteomics	0.475061	0.418725
TG(18:1_18:2_18:3)	Lipidomics	0.472317	0.421802
PC(32:2e)	Lipidomics	0.472069	0.42208
PC(16:0_22:6)	Lipidomics	0.471774	0.422412
CFHR4	Proteomics	0.467796	0.426882
L-phenylalanine	Metabolomics	0.467723	0.426964
PC(34:5)	Lipidomics	0.467673	0.427021
PI(18:0_18:1)	Lipidomics	0.46649	0.428353
IGHV1-69D	Proteomics	0.465389	0.429593
Hex2Cer(d18:2_16:0)	Lipidomics	0.4647	0.430369
PC(44:3e)	Lipidomics	0.463717	0.431479
C1QB	Proteomics	0.462495	0.432858
PC(40:8)	Lipidomics	0.461648	0.433814
SLC25A3	Proteomics	0.457008	0.439062
SM(d34:2)	Lipidomics	0.454747	0.441624
UDP	Metabolomics	0.452313	0.444385
PC(38:1)	Lipidomics	0.451447	0.44537
LPC(17:0)	Lipidomics	0.450634	0.446293
MFAP4	Proteomics	0.450015	0.446997
IGHV1-3	Proteomics	0.43928	0.459239
PC(40:1)	Lipidomics	0.437309	0.461495
PC(30:0)	Lipidomics	0.434903	0.464252
CRP	Proteomics	0.433775	0.465546
ST(d34:2)	Lipidomics	0.43367	0.465667
Fumarate	Metabolomics	0.433482	0.465882
PE(18:0p_22:6)	Lipidomics	0.432619	0.466873
SM(d41:1)	Lipidomics	0.427823	0.472384
PE(20:0p_18:2)	Lipidomics	0.426116	0.47435
ChE(18:3)	Lipidomics	0.425156	0.475456
PE(18:0p_20:4)	Lipidomics	0.425146	0.475467
SAA1	Proteomics	0.424917	0.475732
PC(37:1)	Lipidomics	0.423903	0.476901
PC(40:5)	Lipidomics	0.423869	0.47694
C9	Proteomics	0.422775	0.478201
PC(34:2)	Lipidomics	0.422643	0.478354
SPARCL1	Proteomics	0.422006	0.479089
PI(16:0_18:1)	Lipidomics	0.42087	0.480401
PC(32:3)	Lipidomics	0.420227	0.481144
ZyE(26:6)	Lipidomics	0.419235	0.48229
IGHV1-8	Proteomics	0.416973	0.484906
LPC(17:1)	Lipidomics	0.41672	0.485199
PE(42:3e)	Lipidomics	0.414532	0.487733
COMP	Proteomics	0.412746	0.489804
LPC(14:0)	Lipidomics	0.407483	0.495915
PC(34:3)	Lipidomics	0.406773	0.496741
HPR	Proteomics	0.405024	0.498776
CerG3GNAc1(d42:2)	Lipidomics	0.40446	0.499432
FCGBP	Proteomics	0.404299	0.49962
IGFALS	Proteomics	0.402467	0.501754
L-tyrosine	Metabolomics	0.401165	0.503272
GM3(d38:1)	Lipidomics	0.398636	0.506224
SM(d30:2)	Lipidomics	0.398454	0.506437
Phosphoethanolamine	Metabolomics	0.398373	0.506531
PC(29:0)	Lipidomics	0.398302	0.506614
F9	Proteomics	0.397571	0.507468
LPC(19:0)	Lipidomics	0.397332	0.507747
PC(34:4)	Lipidomics	0.396877	0.508278
IGHV3-64	Proteomics	0.396049	0.509247
PC(42:3e)	Lipidomics	0.39553	0.509853
APOC3	Proteomics	0.394353	0.51123
ERN1	Proteomics	0.393776	0.511905
SM(t41:1)	Lipidomics	0.393607	0.512104
PE(16:0p_22:4)	Lipidomics	0.387936	0.51875
SM(d38:1)	Lipidomics	0.387442	0.519329
IGLV1-51	Proteomics	0.385422	0.521702
FCGR3B	Proteomics	0.380958	0.526951
IGKV6D-21	Proteomics	0.38078	0.527161
PC(36:1)	Lipidomics	0.380205	0.527838
PC(42:7)	Lipidomics	0.379945	0.528144
IGKV4-1	Proteomics	0.379734	0.528393
Hex3Cer(d18:2_16:0)	Lipidomics	0.379049	0.5292
PC(18:3e_18:1)	Lipidomics	0.378395	0.52997
Physical	BfitBwell	0.378094	0.530325
PC(30:1)	Lipidomics	0.378013	0.53042
TF	Proteomics	0.376954	0.531669
AcCa(16:0)	Lipidomics	0.373996	0.53516
PE(16:0_22:6)	Lipidomics	0.373885	0.535291
PC(32:4)	Lipidomics	0.373552	0.535684
Cer(t17:0_24:1)	Lipidomics	0.371703	0.537869
CD163	Proteomics	0.371552	0.538047
L-methionine	Metabolomics	0.366512	0.544011
PC(42:3)	Lipidomics	0.36576	0.544903
AcCa(18:0)	Lipidomics	0.365543	0.54516
PE(18:1p_18:2)	Lipidomics	0.363206	0.54793
IGHD	Proteomics	0.362322	0.54898
SM(t34:0)	Lipidomics	0.361228	0.550278
PI16	Proteomics	0.358803	0.553159
AcCa(18:2)	Lipidomics	0.356046	0.556438
PON3	Proteomics	0.35332	0.559682
ALDOB	Proteomics	0.35286	0.560231
CFI	Proteomics	0.348983	0.564853
PC(35:3)	Lipidomics	0.346315	0.568038
Glycerol 3-phosphate	Metabolomics	0.34463	0.570051
PC(32:2)	Lipidomics	0.343423	0.571494
ENPP2	Proteomics	0.341702	0.573552
AGT	Proteomics	0.336401	0.579903
PC(38:7e)	Lipidomics	0.334793	0.581832
N1-Acetylspermidine	Metabolomics	0.334711	0.58193
APOC2	Proteomics	0.333548	0.583326
IGLV4-69	Proteomics	0.333098	0.583865
KLKB1	Proteomics	0.331867	0.585344
LPC(20:4)	Lipidomics	0.32984	0.587779
IGHV1-69-2	Proteomics	0.328202	0.589749
PC(18:3e_18:0)	Lipidomics	0.32713	0.591038
PC(42:10)	Lipidomics	0.322806	0.596244
PLXDC2	Proteomics	0.32206	0.597144
RNASE4	Proteomics	0.321778	0.597484
PE(16:0p_18:2)	Lipidomics	0.318646	0.601262
AcCa(13:0)	Lipidomics	0.317641	0.602474
CTBS	Proteomics	0.315493	0.605069
1-3-Bisphosphoglycerate	Metabolomics	0.314748	0.605969
Hex3Cer(d18:1_16:0)	Lipidomics	0.306282	0.616215
PC(28:0)	Lipidomics	0.306153	0.616372
TLN1	Proteomics	0.30215	0.621227
GM3(d40:1+O)	Lipidomics	0.302037	0.621365
Cer(d18:1_24:0)	Lipidomics	0.300836	0.622822
Asymmetric dimethyl arginine	Metabolomics	0.297652	0.626691
SM(d43:1)	Lipidomics	0.29674	0.6278
KRT10	Proteomics	0.295904	0.628815
PI(18:1_20:4)	Lipidomics	0.293654	0.631553
Cer(m18:1_20:0)	Lipidomics	0.289569	0.636529
LPC(22:0)	Lipidomics	0.285433	0.641572
SERPINA10	Proteomics	0.28386	0.643492
SM(d34:1)	Lipidomics	0.280814	0.647213
OAF	Proteomics	0.28057	0.647512
HRNR	Proteomics	0.279926	0.648298
ST(d18:1_22:0)	Lipidomics	0.277224	0.651602
IGF2	Proteomics	0.276288	0.652748
LPC(20:0)	Lipidomics	0.274599	0.654815
TG(18:1_18:2_18:2)	Lipidomics	0.271214	0.658962
LUM	Proteomics	0.269854	0.660628
SAA2	Proteomics	0.269589	0.660953
HP	Proteomics	0.268955	0.661731
Cer(d18:1_18:0)	Lipidomics	0.268782	0.661942
ECM1	Proteomics	0.268648	0.662107
PC(40:7)	Lipidomics	0.268104	0.662774
SM(d39:2)	Lipidomics	0.266242	0.665058
Stair climb test	BfitBwell	0.266172	0.665145
SM(t34:1)	Lipidomics	0.26563	0.665809
APOA2	Proteomics	0.264632	0.667035
PC(26:0)	Lipidomics	0.257338	0.676
DG(26:2)	Lipidomics	0.255074	0.678787
TTR	Proteomics	0.254746	0.67919
C1R	Proteomics	0.254168	0.679903
CFHR5	Proteomics	0.2532	0.681094
LPC(24:0)	Lipidomics	0.25191	0.682683
DG(25:0_16:0)	Lipidomics	0.251485	0.683207
D-Arabitol/Xylitol/Ribitol	Metabolomics	0.25027	0.684705
APOE	Proteomics	0.240446	0.696831
SM(d40:1)	Lipidomics	0.238222	0.699579
IGHV2-5	Proteomics	0.236179	0.702108
ROBO4	Proteomics	0.235834	0.702534
Methylmalonylcarnitine	Metabolomics	0.23555	0.702885
SM(d42:1)	Lipidomics	0.230963	0.708565
GM3(d34:1)	Lipidomics	0.229776	0.710035
Dimethylglycine	Metabolomics	0.226917	0.713579
SM(d33:2)	Lipidomics	0.226741	0.713797
PC(28:1)	Lipidomics	0.22537	0.715498
Tetradecanoylcarnitine	Metabolomics	0.224984	0.715977
LPC(22:4)	Lipidomics	0.219937	0.722242
Cer(d19:1_24:1)	Lipidomics	0.216733	0.726222
Cer(d18:1_16:0)	Lipidomics	0.215666	0.727549
APOB	Proteomics	0.215392	0.727889
PE(18:2_18:2)	Lipidomics	0.212791	0.731124
VNN1	Proteomics	0.211483	0.732752
IGLV9-49	Proteomics	0.211158	0.733156
IGHV5-51	Proteomics	0.209158	0.735647
PC(31:0)	Lipidomics	0.207647	0.737528
GM3(d42:3)	Lipidomics	0.206306	0.739198
LPC(18:1)	Lipidomics	0.205241	0.740526
Allantoate	Metabolomics	0.201507	0.74518
Citrate	Metabolomics	0.200612	0.746296
PC(14:1e_18:2)	Lipidomics	0.198514	0.748914
IGHV2-26	Proteomics	0.198485	0.748951
PC(38:3)	Lipidomics	0.19625	0.75174
AcCa(14:0)	Lipidomics	0.195021	0.753275
Taurocholate	Metabolomics	0.19481	0.753539
Stearoylcarnitine	Metabolomics	0.194045	0.754493
Cer(t18:0_24:0)	Lipidomics	0.188997	0.760802
PC(41:4)	Lipidomics	0.188842	0.760996
SM(d34:3)	Lipidomics	0.188247	0.76174
IGKV3-20	Proteomics	0.186747	0.763615
SM(d35:1)	Lipidomics	0.183967	0.767093
Hydroxytetradecenoylcarnitine	Metabolomics	0.180201	0.771809
PC(14:1e_20:4)	Lipidomics	0.180175	0.771841
L-cysteine	Metabolomics	0.180153	0.771869
ACSL4	Proteomics	0.178992	0.773323
DG(36:4e)	Lipidomics	0.178567	0.773856
AcCa(16:1)	Lipidomics	0.177949	0.77463
TG(18:3_18:2_18:2)	Lipidomics	0.17725	0.775505
Phosphoserine	Metabolomics	0.172858	0.781012
IGHV2-70D	Proteomics	0.171504	0.78271
C2	Proteomics	0.169837	0.784801
Lactate	Metabolomics	0.166638	0.788816
SM(d35:2)	Lipidomics	0.166235	0.789322
Malate	Metabolomics	0.166217	0.789345
PE(32:1e)	Lipidomics	0.165291	0.790507
CRTAC1	Proteomics	0.163025	0.793353
SLC4A1	Proteomics	0.16228	0.794289
PC(44:6e)	Lipidomics	0.161625	0.795112
PE(18:3e)	Lipidomics	0.155024	0.803411
PC(34:3e)	Lipidomics	0.15452	0.804045
EFEMP1	Proteomics	0.154415	0.804176
IGHV4-39	Proteomics	0.150719	0.808827
TG(10:0_18:2_18:2)	Lipidomics	0.150112	0.809592
KRT5	Proteomics	0.147778	0.812531
3-Methyldioxyindole	Metabolomics	0.147477	0.812909
POSTN	Proteomics	0.146749	0.813826
PC(40:2)	Lipidomics	0.142689	0.818941
LPC(12:0)	Lipidomics	0.138934	0.823675
ZyE(33:6)	Lipidomics	0.138186	0.824618
2/3-Phospho-D-glycerate	Metabolomics	0.13806	0.824776
Sphingosine 1-phosphate	Metabolomics	0.134784	0.828909
GM3(d38:2)	Lipidomics	0.1324	0.831916
PC(36:3)	Lipidomics	0.131777	0.832704
FUCA1	Proteomics	0.131552	0.832987
HRG	Proteomics	0.130976	0.833715
IGKV3D-15	Proteomics	0.129347	0.83577
PC(40:6e)	Lipidomics	0.128808	0.836451
MMRN2	Proteomics	0.12831	0.83708
KRT6A	Proteomics	0.121261	0.845985
CHL1	Proteomics	0.121021	0.846288
Cer(d18:1_26:1)	Lipidomics	0.120828	0.846533
IGHV3-15	Proteomics	0.118918	0.848947
IGLV2-11	Proteomics	0.116122	0.852482
IGLL5	Proteomics	0.113315	0.856033
TG(16:0_16:0_18:1)	Lipidomics	0.111033	0.85892
IGKV3-15	Proteomics	0.110632	0.859427
SHBG	Proteomics	0.108224	0.862474
L-threonine	Metabolomics	0.108033	0.862717
CKM	Proteomics	0.105341	0.866125
PE(16:0p_20:4)	Lipidomics	0.105082	0.866452
L-valine	Metabolomics	0.104511	0.867175
IGKV1-27	Proteomics	0.101	0.871622
IGLV5-39	Proteomics	0.0990599	0.87408
SM(d38:2)	Lipidomics	0.0987227	0.874507
IGHV7-4-1	Proteomics	0.0913147	0.883896
C8B	Proteomics	0.0881136	0.887956
PC(31:1)	Lipidomics	0.0881133	0.887956
IGHV3-74	Proteomics	0.0865747	0.889908
IGHV3-53	Proteomics	0.0865747	0.889908
IGHV3-30-3	Proteomics	0.0865747	0.889908
L-aspartate	Metabolomics	0.0858028	0.890887
PRG4	Proteomics	0.0845933	0.892421
PE(16:1e)	Lipidomics	0.0835891	0.893695
SM(d36:4)	Lipidomics	0.0813719	0.896509
FETUB	Proteomics	0.0813675	0.896514
DEFA1	Proteomics	0.0777054	0.901162
5-Hydroxyindoleacetate	Metabolomics	0.0777013	0.901167
TG(18:3_18:3_20:4)	Lipidomics	0.0764885	0.902707
Hexadecadienoylcarnitine	Metabolomics	0.0762749	0.902978
PLA2G7	Proteomics	0.0747112	0.904963
TG(18:2_14:1_18:2)	Lipidomics	0.0720759	0.90831
Hypoxanthine	Metabolomics	0.0720692	0.908318
IGHV3-48	Proteomics	0.0709264	0.90977
IGHV3-7	Proteomics	0.0709264	0.90977
IGHV3-21	Proteomics	0.0709264	0.90977
IGKV1-5	Proteomics	0.0694683	0.911621
IGHV1-69	Proteomics	0.0690925	0.912099
PE(18:0p_16:0)	Lipidomics	0.0690614	0.912138
PC(32:1)	Lipidomics	0.0659213	0.916127
Cer(t16:0_23:0)	Lipidomics	0.0647306	0.91764
ORM1	Proteomics	0.0627605	0.920143
ChE(20:3)	Lipidomics	0.0627088	0.920209
SM(d37:1)	Lipidomics	0.0620385	0.921061
KNG1	Proteomics	0.0616923	0.921501
C4BPB	Proteomics	0.0599642	0.923697
PC(39:4e)	Lipidomics	0.0561171	0.928587
IGKV2D-24	Proteomics	0.0556379	0.929196
D-Rhamnose	Metabolomics	0.0552511	0.929688
ChE(22:6)	Lipidomics	0.0539884	0.931293
KRT33B	Proteomics	0.0508911	0.935231
SM(t38:5)	Lipidomics	0.0501553	0.936167
C8A	Proteomics	0.0497927	0.936628
FGL1	Proteomics	0.0495797	0.936899
PI(16:0_20:3)	Lipidomics	0.0436715	0.944413
ACT-Gb	BfitBwell	0.0417062	0.946913
ADAMTSL4	Proteomics	0.0390553	0.950286
trans-4-Hydroxy-L-proline	Metabolomics	0.0306156	0.961025
IGLV3-19	Proteomics	0.0299669	0.961851
PC(39:3)	Lipidomics	0.0293398	0.962649
IGHA1	Proteomics	0.026341	0.966465
PC(41:3)	Lipidomics	0.0180379	0.977035
SM(t34:2)	Lipidomics	0.0175388	0.97767
IGLV6-57	Proteomics	0.0170492	0.978293
IGLV3-1	Proteomics	0.0164898	0.979006
Cer(d18:1_26:0)	Lipidomics	0.0158403	0.979832
C1QA	Proteomics	0.0157355	0.979966
Elaidic carnitine	Metabolomics	0.0155892	0.980152
IGHV4-28	Proteomics	0.0115564	0.985286
PI(18:0_20:3)	Lipidomics	0.00861619	0.98903
PC(35:4e)	Lipidomics	0.00485	0.993825
GM3(d40:2)	Lipidomics	0.00438212	0.994421
IGLC3	Proteomics	0.00398179	0.99493
IGLC6	Proteomics	0.00398179	0.99493
LBP	Proteomics	0.000658369	0.999162
Hexadecenoylcarnitine	Metabolomics	-0.00226195	0.99712
TG(14:1_14:1_17:1)	Lipidomics	-0.00340539	0.995664
PC(40:8e)	Lipidomics	-0.00398507	0.994926
SPHP(d18:1)	Lipidomics	-0.00505132	0.993568
Hydroxyindole-acetylglycine	Metabolomics	-0.00721101	0.990819
FGG	Proteomics	-0.00816583	0.989603
SERPIND1	Proteomics	-0.0150648	0.98082
FBLN1	Proteomics	-0.0153725	0.980428
ANG	Proteomics	-0.0156187	0.980114
CPN2	Proteomics	-0.0162396	0.979324
IGHA2	Proteomics	-0.016524	0.978962
TG(18:1_18:1_18:2)	Lipidomics	-0.016626	0.978832
Ornithine	Metabolomics	-0.0177144	0.977446
SOD1	Proteomics	-0.0192378	0.975507
Cer(t18:0_23:0)	Lipidomics	-0.0205287	0.973864
IGLV3-25	Proteomics	-0.0207552	0.973576
IGLC7	Proteomics	-0.020865	0.973436
SM(t42:1)	Lipidomics	-0.0216082	0.97249
IGLV1-47	Proteomics	-0.0220465	0.971932
CDH5	Proteomics	-0.0257289	0.967245
APCS	Proteomics	-0.026842	0.965828
Hex2Cer(d18:1_24:0)	Lipidomics	-0.0271336	0.965457
ChE(18:1)	Lipidomics	-0.028909	0.963197
LCP1	Proteomics	-0.0302665	0.961469
ABI3BP	Proteomics	-0.0315262	0.959866
GSN	Proteomics	-0.0318309	0.959478
N-Methylethanolamine phosphate	Metabolomics	-0.0328303	0.958207
IGFBP2	Proteomics	-0.0365421	0.953484
IGKV3D-11	Proteomics	-0.0389474	0.950423
AZGP1	Proteomics	-0.0394625	0.949768
PC(37:6)	Lipidomics	-0.0395103	0.949707
IGKV1-8	Proteomics	-0.0445331	0.943317
IGHV4-30-2	Proteomics	-0.0489793	0.937663
C4BPA	Proteomics	-0.0497758	0.93665
SM(t42:2)	Lipidomics	-0.0519967	0.933826
LPE(18:1)	Lipidomics	-0.0521049	0.933688
IGLV1-36	Proteomics	-0.0551548	0.92981
IGLV3-16	Proteomics	-0.0559433	0.928808
IGLV3-27	Proteomics	-0.0559433	0.928808
TG(18:3_14:1_18:2)	Lipidomics	-0.0560515	0.92867
IGHV4-61	Proteomics	-0.0583643	0.92573
IGHV4-38-2	Proteomics	-0.0583643	0.92573
IGHV4-34	Proteomics	-0.0583643	0.92573
CFP	Proteomics	-0.058613	0.925414
KRT2	Proteomics	-0.0587488	0.925242
TG(16:0_16:1_18:1)	Lipidomics	-0.0597325	0.923992
CSF1R	Proteomics	-0.059841	0.923854
Cer(d18:1_24:0+O)	Lipidomics	-0.0615764	0.921648
BST1	Proteomics	-0.0622744	0.920761
PC(42:5)	Lipidomics	-0.0634282	0.919295
PC(33:1)	Lipidomics	-0.063985	0.918587
Maltose/Sucrose	Metabolomics	-0.0643212	0.91816
PI(18:1_18:1)	Lipidomics	-0.0646894	0.917692
AcCa(18:1)	Lipidomics	-0.0661722	0.915808
Pantothenate	Metabolomics	-0.0670461	0.914698
L-Citrulline	Metabolomics	-0.0672593	0.914427
APOD	Proteomics	-0.0676219	0.913967
ChE(18:2)	Lipidomics	-0.0684133	0.912961
TG(18:1_18:1_18:1)	Lipidomics	-0.077168	0.901844
PCOLCE	Proteomics	-0.081423	0.896444
IGHV3-9	Proteomics	-0.081431	0.896434
PC(44:5)	Lipidomics	-0.0829981	0.894445
PE(18:0p_18:2)	Lipidomics	-0.0848781	0.89206
PEPD	Proteomics	-0.0859887	0.890651
IGHV4-4	Proteomics	-0.0879121	0.888211
PC(36:5e)	Lipidomics	-0.090285	0.885202
PLTP	Proteomics	-0.0906855	0.884694
Cys-Gly	Metabolomics	-0.0950935	0.879106
LPC(19:1)	Lipidomics	-0.0953766	0.878747
MAN1A1	Proteomics	-0.0980869	0.875312
LDHB	Proteomics	-0.0994312	0.873609
PC(37:2)	Lipidomics	-0.102667	0.86951
KRT1	Proteomics	-0.102753	0.869402
IGKV2-40	Proteomics	-0.105802	0.865541
F13B	Proteomics	-0.106142	0.86511
PC(35:2)	Lipidomics	-0.10619	0.865049
SERPINA5	Proteomics	-0.107065	0.863942
2-Oxoglutaramate	Metabolomics	-0.109447	0.860926
Hex2Cer(d18:1_22:0)	Lipidomics	-0.111822	0.857921
PC(35:5)	Lipidomics	-0.113738	0.855497
APOA5	Proteomics	-0.114302	0.854784
IGHV3-73	Proteomics	-0.114407	0.854651
Guanidinoacetate	Metabolomics	-0.116201	0.852382
VIM	Proteomics	-0.118081	0.850005
ST(d18:1_16:0+O)	Lipidomics	-0.118693	0.849231
CLEC3B	Proteomics	-0.119421	0.848311
Ascorbate	Metabolomics	-0.128093	0.837355
CFHR2	Proteomics	-0.134349	0.829457
PI(16:0_18:2)	Lipidomics	-0.135208	0.828374
Taurochenodeoxycholate/Tauroursodeoxycholate	Metabolomics	-0.138206	0.824593
PRG2	Proteomics	-0.13961	0.822822
PS(18:0_18:1)	Lipidomics	-0.144727	0.816373
DG(36:5e)	Lipidomics	-0.145107	0.815895
TG(18:1_14:0_18:2)	Lipidomics	-0.146152	0.814578
TG(16:0_18:1_18:2)	Lipidomics	-0.148619	0.811471
SM(t42:3)	Lipidomics	-0.148837	0.811196
SM(d36:2)	Lipidomics	-0.150702	0.808849
AcCa(14:1)	Lipidomics	-0.151226	0.808189
KRT9	Proteomics	-0.153325	0.805548
IGKV1D-33	Proteomics	-0.153774	0.804983
Malonylcarnitine	Metabolomics	-0.155369	0.802977
IGKV2-28	Proteomics	-0.157667	0.800087
ChE(20:4)	Lipidomics	-0.160776	0.796179
KRT32	Proteomics	-0.16422	0.791852
TG(15:0_9:0_9:0)	Lipidomics	-0.164344	0.791697
TG(16:0_10:0_16:0)	Lipidomics	-0.168602	0.78635
DG(36:1e)	Lipidomics	-0.16968	0.784999
Urate	Metabolomics	-0.171783	0.782359
TG(9:0_9:0_11:1)	Lipidomics	-0.173919	0.77968
PRSS1	Proteomics	-0.177996	0.774571
Hex3Cer(d18:1_24:1)	Lipidomics	-0.180431	0.77152
DG(34:3e)	Lipidomics	-0.18104	0.770758
CNDP1	Proteomics	-0.181484	0.770203
DG(34:1e)	Lipidomics	-0.181878	0.769709
PC(37:3)	Lipidomics	-0.182072	0.769465
IGHG1	Proteomics	-0.182317	0.769159
IGHV1-24	Proteomics	-0.182557	0.768859
L-arginine	Metabolomics	-0.18423	0.766765
TG(18:1_18:2_20:3)	Lipidomics	-0.18482	0.766027
IGHV3-43	Proteomics	-0.191301	0.757922
PTGDS	Proteomics	-0.191839	0.757249
MAN2A1	Proteomics	-0.19313	0.755637
TGFBI	Proteomics	-0.196013	0.752036
TG(6:0_11:1_18:3)	Lipidomics	-0.197063	0.750725
TG(12:1e_6:0_11:2)	Lipidomics	-0.19984	0.747259
TG(16:0_18:1_18:1)	Lipidomics	-0.202538	0.743895
Tiglylcarnitine	Metabolomics	-0.202632	0.743778
Pyruvate	Metabolomics	-0.204429	0.741537
APOC4	Proteomics	-0.205619	0.740054
CD109	Proteomics	-0.205694	0.739961
gamma-Glutamyl-gamma-aminobutyrate	Metabolomics	-0.206857	0.738512
BTD	Proteomics	-0.208358	0.736643
TNXB	Proteomics	-0.209357	0.735399
Cer(d18:0_22:0)	Lipidomics	-0.210538	0.733929
Cer(t18:0_22:0)	Lipidomics	-0.21096	0.733403
TG(18:1_18:1_20:3)	Lipidomics	-0.21345	0.730305
Octadecanoic acid	Metabolomics	-0.215372	0.727915
IGHV3-13	Proteomics	-0.215489	0.727769
IGKV1-12	Proteomics	-0.215976	0.727163
ADIPOQ	Proteomics	-0.220558	0.72147
Hex2Cer(d18:1_12:0)	Lipidomics	-0.221264	0.720593
HBE1	Proteomics	-0.223254	0.718123
Social	BfitBwell	-0.223734	0.717528
HPX	Proteomics	-0.224497	0.716581
CLU	Proteomics	-0.224626	0.716422
L-cystine	Metabolomics	-0.228775	0.711276
AcCa(12:1)	Lipidomics	-0.236232	0.702042
Butyrylcarnitine	Metabolomics	-0.237578	0.700377
PE(18:2e)	Lipidomics	-0.237679	0.700251
SELENOP	Proteomics	-0.238001	0.699853
KRT14	Proteomics	-0.238129	0.699695
Dodecanoylcarnitine	Metabolomics	-0.238543	0.699184
VCAM1	Proteomics	-0.241389	0.695665
LYZ	Proteomics	-0.241681	0.695305
GM3(d34:1+O)	Lipidomics	-0.243139	0.693504
EEF1A1	Proteomics	-0.247858	0.687679
DSG1	Proteomics	-0.247858	0.687679
H3C15	Proteomics	-0.247858	0.687679
IGLV1-50	Proteomics	-0.247858	0.687679
IGFBP7	Proteomics	-0.247858	0.687679
SRGN	Proteomics	-0.247858	0.687679
MYLPF	Proteomics	-0.247858	0.687679
HSP90B1	Proteomics	-0.247858	0.687679
ASGR2	Proteomics	-0.247858	0.687679
CST6	Proteomics	-0.247858	0.687679
ACTR3B	Proteomics	-0.247858	0.687679
EIF5A	Proteomics	-0.249148	0.686088
RARRES2	Proteomics	-0.256023	0.677619
dAMP	Metabolomics	-0.257549	0.675741
ITIH1	Proteomics	-0.258768	0.674241
IGFBP6	Proteomics	-0.259034	0.673914
PC(39:6)	Lipidomics	-0.259611	0.673204
IGLV1-44	Proteomics	-0.26027	0.672395
SM(d38:6)	Lipidomics	-0.260421	0.672209
VWF	Proteomics	-0.260848	0.671683
IGHV3-20	Proteomics	-0.261215	0.671232
SPH(d24:0)	Lipidomics	-0.26181	0.670501
DG(18:3_18:2)	Lipidomics	-0.26439	0.667332
Hydroxyisovaleroyl carnitine	Metabolomics	-0.264721	0.666926
LPG(18:2)	Lipidomics	-0.264944	0.666652
CmE(8:0)	Lipidomics	-0.267102	0.664003
PE(40:7)	Lipidomics	-0.268047	0.662844
DG(16:1_13:0)	Lipidomics	-0.268809	0.661909
BCHE	Proteomics	-0.269554	0.660996
DG(15:0_16:1)	Lipidomics	-0.269856	0.660625
IGHV3-49	Proteomics	-0.271247	0.658921
IGLV10-54	Proteomics	-0.27199	0.65801
KRT16	Proteomics	-0.273538	0.656114
DG(15:0_16:0)	Lipidomics	-0.274968	0.654363
PI(18:1_22:6)	Lipidomics	-0.27535	0.653895
CFB	Proteomics	-0.278243	0.650356
PGLYRP2	Proteomics	-0.280629	0.647439
DG(15:0_18:1)	Lipidomics	-0.281584	0.646272
DG(32:2e)	Lipidomics	-0.284028	0.643287
SPH(t18:1)	Lipidomics	-0.285029	0.642066
MASP1	Proteomics	-0.285395	0.641619
FCN3	Proteomics	-0.286622	0.640122
IGKC	Proteomics	-0.287115	0.63952
PI(18:0_22:4)	Lipidomics	-0.287469	0.639089
TG(16:1_18:1_18:2)	Lipidomics	-0.288315	0.638057
SERPINA4	Proteomics	-0.289688	0.636384
GC	Proteomics	-0.291972	0.633601
TG(20:5_18:2_18:2)	Lipidomics	-0.294775	0.630189
GM3(d42:2)	Lipidomics	-0.294979	0.629941
DG(17:1_16:1)	Lipidomics	-0.296282	0.628356
APOC1	Proteomics	-0.303207	0.619945
HBG2	Proteomics	-0.307669	0.614535
FN1	Proteomics	-0.307819	0.614353
Mannitol/Sorbitol/Glucitol/Iditol	Metabolomics	-0.311088	0.610395
SM(d37:2)	Lipidomics	-0.31129	0.610151
DG(14:0_18:2)	Lipidomics	-0.312058	0.609222
Octanoic acid	Metabolomics	-0.313339	0.607672
39K	ICP	-0.315507	0.605052
SERPINA7	Proteomics	-0.315622	0.604913
SPP2	Proteomics	-0.316228	0.604182
DG(30:2e)	Lipidomics	-0.316383	0.603993
PE(20:3e)	Lipidomics	-0.317735	0.602361
CD14	Proteomics	-0.319302	0.600469
PI(18:0_22:6)	Lipidomics	-0.32133	0.598024
Tetradecenoylcarnitine	Metabolomics	-0.321813	0.597441
SM(d42:3)	Lipidomics	-0.322378	0.596761
DG(18:1_20:3)	Lipidomics	-0.324318	0.594423
PI(18:0_20:4)	Lipidomics	-0.324469	0.594241
PC(35:4)	Lipidomics	-0.325625	0.592849
GM3(d36:1+O)	Lipidomics	-0.325671	0.592794
MINPP1	Proteomics	-0.327517	0.590573
C6	Proteomics	-0.327788	0.590246
ALCAM	Proteomics	-0.331352	0.585962
TG(33:1)	Lipidomics	-0.331481	0.585807
PI(16:0_22:6)	Lipidomics	-0.33149	0.585796
AcCa(12:0)	Lipidomics	-0.331628	0.585631
DG(18:1_14:0)	Lipidomics	-0.332333	0.584784
3alpha-12alpha-Dihydroxy-5beta-cholanate	Metabolomics	-0.335174	0.581374
PC(36:4)	Lipidomics	-0.336604	0.579659
MST1	Proteomics	-0.337082	0.579086
C5	Proteomics	-0.342063	0.573121
SM(d42:4)	Lipidomics	-0.342698	0.572362
PC(34:1)	Lipidomics	-0.3427	0.572358
AcCa(14:2)	Lipidomics	-0.347094	0.567108
PC(42:4)	Lipidomics	-0.350484	0.563062
Sphinganine 1-phosphate	Metabolomics	-0.353714	0.559213
Inosine	Metabolomics	-0.354633	0.558119
CPB2	Proteomics	-0.355984	0.556511
FGA	Proteomics	-0.356338	0.55609
MMP2	Proteomics	-0.356591	0.555789
TG(8:0_11:4_18:2)	Lipidomics	-0.35815	0.553935
GGH	Proteomics	-0.359881	0.551878
ICAM1	Proteomics	-0.360075	0.551647
Dodecenoylcarnitine	Metabolomics	-0.361237	0.550268
PRDX6	Proteomics	-0.36236	0.548935
400 MWT	BfitBwell	-0.362395	0.548893
Dehydroascorbate	Metabolomics	-0.365173	0.545598
OLFM1	Proteomics	-0.365247	0.545511
GM3(d33:1)	Lipidomics	-0.370442	0.53936
TG(6:0_11:1_18:2)	Lipidomics	-0.371415	0.538209
DG(17:0_18:1)	Lipidomics	-0.37321	0.536088
PC(38:6e)	Lipidomics	-0.37516	0.533786
DG(18:2_18:2)	Lipidomics	-0.377006	0.531607
Isovalerylcarnitine	Metabolomics	-0.377231	0.531343
IGHV3-30	Proteomics	-0.377628	0.530875
IGHV3-23	Proteomics	-0.377628	0.530875
5-6-Dihydrothymine	Metabolomics	-0.378222	0.530175
PROC	Proteomics	-0.378392	0.529974
L-serine	Metabolomics	-0.378976	0.529286
IGHV3-35	Proteomics	-0.379018	0.529236
C3	Proteomics	-0.380381	0.527631
IGKV2D-29	Proteomics	-0.381621	0.526171
IGFBP4	Proteomics	-0.382704	0.524896
66Zn	ICP	-0.385912	0.521125
IGHV3-72	Proteomics	-0.38841	0.518194
Cer(d18:1_26:2)	Lipidomics	-0.389512	0.5169
IGKV1-39	Proteomics	-0.390007	0.51632
IGHV3-38	Proteomics	-0.390724	0.51548
TGFB1	Proteomics	-0.391508	0.514561
PLG	Proteomics	-0.393829	0.511843
PI(36:4)	Lipidomics	-0.395932	0.509383
DG(20:1_18:2)	Lipidomics	-0.396127	0.509155
AcCa(12:2)	Lipidomics	-0.397297	0.507788
PC(37:5e)	Lipidomics	-0.401128	0.503316
Appendicular skeletal muscle index	BfitBwell	-0.402104	0.502177
INHBC	Proteomics	-0.4074	0.496012
Cer(d18:0_18:0)	Lipidomics	-0.409265	0.493844
DG(17:1_18:1)	Lipidomics	-0.409398	0.49369
IGLV1-40	Proteomics	-0.410776	0.492089
ORM2	Proteomics	-0.413326	0.489131
SERPINF1	Proteomics	-0.413506	0.488922
Docosapentaenoic acid	Metabolomics	-0.415129	0.487042
Functional	BfitBwell	-0.419981	0.481428
IGHV3-64D	Proteomics	-0.422469	0.478555
SM(t38:4)	Lipidomics	-0.430205	0.469645
GSTP1	Proteomics	-0.434599	0.4646
g-Oxalo-crotonate	Metabolomics	-0.434992	0.46415
PE(19:0)	Lipidomics	-0.435049	0.464085
KRT83	Proteomics	-0.436767	0.462117
KRT85	Proteomics	-0.436767	0.462117
SM(d44:3)	Lipidomics	-0.438197	0.460479
3-Hydroxyisobutyrate	Metabolomics	-0.439753	0.458698
IGLV4-60	Proteomics	-0.44483	0.452901
SM(d44:5)	Lipidomics	-0.444956	0.452757
Octadecatrienoic acid	Metabolomics	-0.446082	0.451474
Kynurenine	Metabolomics	-0.446995	0.450434
AMBP	Proteomics	-0.452762	0.443877
GM3(d40:1)	Lipidomics	-0.462059	0.43335
Itaconate	Metabolomics	-0.463235	0.432022
AHSG	Proteomics	-0.463858	0.43132
2-Oxoglutarate	Metabolomics	-0.465215	0.429789
APMAP	Proteomics	-0.473214	0.420795
PI(37:5)	Lipidomics	-0.476611	0.416989
D-Glucosamine	Metabolomics	-0.479408	0.413861
TFRC	Proteomics	-0.48131	0.411737
IGKV2-30	Proteomics	-0.483161	0.409673
SPARC	Proteomics	-0.485742	0.406798
TUBA3C	Proteomics	-0.48677	0.405654
DBH	Proteomics	-0.48698	0.405421
Octenoylcarnitine	Metabolomics	-0.487172	0.405207
DG(16:0_18:1)	Lipidomics	-0.49252	0.399271
VASN	Proteomics	-0.495205	0.396298
LPE(22:6)	Lipidomics	-0.495219	0.396282
Decanoic acid	Metabolomics	-0.496797	0.394538
TIMP1	Proteomics	-0.498135	0.39306
IGKV1D-8	Proteomics	-0.498171	0.39302
Hydroxyoctanoyl carnitine	Metabolomics	-0.501361	0.389502
SM(d43:3)	Lipidomics	-0.503321	0.387344
TG(6:0_18:1_18:2)	Lipidomics	-0.505243	0.385232
SERPINF2	Proteomics	-0.509301	0.380778
ACTBL2	Proteomics	-0.512555	0.377217
NCAM1	Proteomics	-0.516743	0.372645
Hydroxydodecanoyl carnitine	Metabolomics	-0.517287	0.372052
Hydroxydecanoyl carnitine	Metabolomics	-0.51763	0.371678
Appendicular lean mass	BfitBwell	-0.518096	0.371171
PSSc	BfitBwell	-0.518432	0.370805
APOM	Proteomics	-0.519436	0.369712
DG(18:1_18:2)	Lipidomics	-0.520248	0.368829
D-Glucose	Metabolomics	-0.521106	0.367897
Butanoic acid	Metabolomics	-0.52419	0.364549
IGKV1-16	Proteomics	-0.528961	0.359385
GPLD1	Proteomics	-0.529894	0.358377
ACE	Proteomics	-0.531193	0.356975
PS(18:0_22:6)	Lipidomics	-0.534009	0.35394
CFH	Proteomics	-0.534011	0.353938
PE(44:7)	Lipidomics	-0.535999	0.3518
Anthranilate	Metabolomics	-0.536	0.351798
PZP	Proteomics	-0.537227	0.350481
Quinolinic acid	Metabolomics	-0.541573	0.345821
AcCa(10:3)	Lipidomics	-0.54184	0.345535
SM(d41:3)	Lipidomics	-0.542527	0.3448
AcCa(11:1)	Lipidomics	-0.54296	0.344337
ATRN	Proteomics	-0.54492	0.342243
DG(18:2_20:4)	Lipidomics	-0.544934	0.342228
Hex1Cer(d18:1_16:0+O)	Lipidomics	-0.550419	0.336385
QSOX1	Proteomics	-0.551105	0.335656
CAVIN2	Proteomics	-0.555869	0.330604
Linoelaidyl carnitine	Metabolomics	-0.555962	0.330505
Fast gait speed	BfitBwell	-0.559002	0.327292
CPN1	Proteomics	-0.560055	0.326181
ITIH2	Proteomics	-0.560289	0.325933
PC(40:4)	Lipidomics	-0.561263	0.324907
SERPINA6	Proteomics	-0.561797	0.324345
CFHR1	Proteomics	-0.562537	0.323566
NRP1	Proteomics	-0.562543	0.323559
L-Homocysteine	Metabolomics	-0.563019	0.323058
DG(18:1_18:1)	Lipidomics	-0.564397	0.321609
PC(36:2)	Lipidomics	-0.56456	0.321437
TG(8:0_18:1_18:2)	Lipidomics	-0.570725	0.314975
Hexadecanoic acid	Metabolomics	-0.572885	0.312719
PON1	Proteomics	-0.573789	0.311776
SM(d44:4)	Lipidomics	-0.573917	0.311642
TUBA4A	Proteomics	-0.574612	0.310918
BLVRB	Proteomics	-0.574995	0.310519
DG(34:4e)	Lipidomics	-0.576041	0.30943
C4A	Proteomics	-0.582014	0.303229
C4B	Proteomics	-0.582014	0.303229
Grip strength–dominant	BfitBwell	-0.582731	0.302487
COLEC11	Proteomics	-0.583066	0.302141
DG(16:1_18:2)	Lipidomics	-0.58619	0.298913
Dodecanedioic acid	Metabolomics	-0.587084	0.297992
JCHAIN	Proteomics	-0.589142	0.295872
TG(6:0_11:1_14:2)	Lipidomics	-0.590923	0.294042
HSPA5	Proteomics	-0.596609	0.288217
DG(16:0_18:2)	Lipidomics	-0.59878	0.286001
PC(33:3)	Lipidomics	-0.599219	0.285553
COL18A1	Proteomics	-0.599463	0.285305
Octadecadienoic acid	Metabolomics	-0.601483	0.283247
AcCa(10:0)	Lipidomics	-0.602463	0.282251
PF4	Proteomics	-0.604748	0.279932
AcCa(10:1)	Lipidomics	-0.606785	0.277868
ALDOA	Proteomics	-0.607945	0.276695
DG(18:0_18:1)	Lipidomics	-0.608307	0.276329
RNASE1	Proteomics	-0.611741	0.272865
LPI(18:1)	Lipidomics	-0.612765	0.271834
Decanoylcarnitine	Metabolomics	-0.621027	0.263554
L-Carnitine	Metabolomics	-0.62399	0.260602
SM(d40:4)	Lipidomics	-0.624801	0.259795
IGFBP3	Proteomics	-0.625618	0.258983
A1BG	Proteomics	-0.627501	0.257115
Lean mass	BfitBwell	-0.628127	0.256494
IGHV3-38-3	Proteomics	-0.629197	0.255435
A2M	Proteomics	-0.630566	0.254081
Cer(t16:0_24:1)	Lipidomics	-0.631586	0.253073
DG(26:4e)	Lipidomics	-0.63478	0.249926
DSP	Proteomics	-0.635834	0.24889
Serotonin	Metabolomics	-0.639531	0.245264
Dodecanoic acid	Metabolomics	-0.646545	0.238425
LPI(18:2)	Lipidomics	-0.64762	0.237381
F2	Proteomics	-0.651956	0.233184
TG(16:0_18:1_22:6)	Lipidomics	-0.656948	0.228379
SM(d43:2)	Lipidomics	-0.657345	0.227998
BMI	BfitBwell	-0.657544	0.227807
MB	Proteomics	-0.660954	0.224542
SFTPB	Proteomics	-0.660954	0.224542
ADAMDEC1	Proteomics	-0.660954	0.224542
HLA-B	Proteomics	-0.660954	0.224542
PNP	Proteomics	-0.660954	0.224542
CTSD	Proteomics	-0.660954	0.224542
GSTO1	Proteomics	-0.660954	0.224542
ATP2A3	Proteomics	-0.660954	0.224542
CLIC1	Proteomics	-0.660954	0.224542
NID1	Proteomics	-0.660954	0.224542
PC(39:4)	Lipidomics	-0.667287	0.218514
TMSB4X	Proteomics	-0.667293	0.218507
AFM	Proteomics	-0.670458	0.215512
SM(d36:0)	Lipidomics	-0.671999	0.214058
AcCa(8:0)	Lipidomics	-0.673416	0.212723
Tetradecenoic acid	Metabolomics	-0.674534	0.211671
FGB	Proteomics	-0.675076	0.211162
F12	Proteomics	-0.677673	0.208727
SERPINA3	Proteomics	-0.680554	0.206034
HBA1	Proteomics	-0.681678	0.204986
CAT	Proteomics	-0.685459	0.201472
.	Proteomics	-0.686965	0.200078
LPE(20:4)	Lipidomics	-0.688219	0.198918
PPBP	Proteomics	-0.689332	0.197891
GRN	Proteomics	-0.691682	0.195727
MMRN1	Proteomics	-0.694703	0.192954
IGLV2-18	Proteomics	-0.694749	0.192912
PIGR	Proteomics	-0.695395	0.192321
63Cu	ICP	-0.695971	0.191794
DG(18:1_20:4)	Lipidomics	-0.696645	0.191178
ANPEP	Proteomics	-0.698635	0.189362
SOD3	Proteomics	-0.698658	0.189342
F13A1	Proteomics	-0.700504	0.187662
VCL	Proteomics	-0.701519	0.186741
HBD	Proteomics	-0.703119	0.18529
Docosahexaenoic acid	Metabolomics	-0.70328	0.185144
AcCa(9:0)	Lipidomics	-0.704153	0.184355
D-Ribose	Metabolomics	-0.704157	0.184351
PE(22:5e)	Lipidomics	-0.709848	0.179227
IL6ST	Proteomics	-0.717525	0.172381
Octadecenoic acid	Metabolomics	-0.718247	0.17174
Total mass	BfitBwell	-0.718975	0.171095
Tetradecanoic acid	Metabolomics	-0.719915	0.170264
SERPING1	Proteomics	-0.72011	0.170092
Octanoylcarnitine	Metabolomics	-0.721748	0.168646
FCN2	Proteomics	-0.722858	0.167669
PFN1	Proteomics	-0.724318	0.166386
Dimethylheptanoyl carnitine	Metabolomics	-0.726727	0.164275
Eicosatrienoic acid	Metabolomics	-0.728467	0.162756
L-glutamate	Metabolomics	-0.729311	0.16202
LGALS3BP	Proteomics	-0.731418	0.160188
PROS1	Proteomics	-0.737866	0.154617
MYH9	Proteomics	-0.738343	0.154207
PLEK	Proteomics	-0.739873	0.152896
Trunk fat mass	BfitBwell	-0.740984	0.151945
CP	Proteomics	-0.741703	0.15133
YWHAZ	Proteomics	-0.743556	0.14975
THBS1	Proteomics	-0.744366	0.149061
AcCa(11:0)	Lipidomics	-0.745015	0.14851
VASP	Proteomics	-0.745607	0.148008
IGKV1D-13	Proteomics	-0.745849	0.147802
Eicosatetraenoic acid	Metabolomics	-0.746329	0.147395
C8G	Proteomics	-0.749558	0.144666
CAP1	Proteomics	-0.749777	0.144481
HGFAC	Proteomics	-0.749824	0.144442
APOH	Proteomics	-0.752595	0.142113
GPX3	Proteomics	-0.753978	0.140955
CES-Dc	BfitBwell	-0.754364	0.140632
Dimethylnonanoyl carnitine	Metabolomics	-0.755637	0.139569
MYL12B	Proteomics	-0.761477	0.134724
PS(18:0_20:4)	Lipidomics	-0.762231	0.134102
F5	Proteomics	-0.762894	0.133557
APOL1	Proteomics	-0.76543	0.131473
F10	Proteomics	-0.769887	0.127837
SH3BGRL3	Proteomics	-0.771969	0.126148
LPI(20:4)	Lipidomics	-0.773011	0.125306
FBLN5	Proteomics	-0.782336	0.117842
Bone mass	BfitBwell	-0.785154	0.115613
TAGLN2	Proteomics	-0.786633	0.114449
CRISP3	Proteomics	-0.788346	0.113105
CFL1	Proteomics	-0.788418	0.113048
C1RL	Proteomics	-0.789055	0.11255
TUBA1B	Proteomics	-0.789713	0.112035
24Mg	ICP	-0.791179	0.110893
PRDX2	Proteomics	-0.794736	0.108133
IGKV6-21	Proteomics	-0.796784	0.106554
CD5L	Proteomics	-0.797224	0.106215
IGKV3-7	Proteomics	-0.804617	0.100579
IGHM	Proteomics	-0.805518	0.0998982
LTBP1	Proteomics	-0.810921	0.0958474
PC(38:5)	Lipidomics	-0.813552	0.0938937
CST3	Proteomics	-0.814162	0.0934421
ITGB3	Proteomics	-0.816578	0.0916616
ACTC1	Proteomics	-0.817456	0.0910163
Propionylcarnitine	Metabolomics	-0.817718	0.0908247
57Fe	ICP	-0.819406	0.0895898
PC(37:4)	Lipidomics	-0.823337	0.0867351
Acetylcarnitine	Metabolomics	-0.823823	0.086384
TPM4	Proteomics	-0.823913	0.0863189
MYL6B	Proteomics	-0.826899	0.0841726
IGLV5-45	Proteomics	-0.830852	0.0813572
PARVB	Proteomics	-0.831306	0.0810359
GDI2	Proteomics	-0.83311	0.079762
Grip strength–nondominant	BfitBwell	-0.835512	0.0780765
LRG1	Proteomics	-0.838365	0.0760881
SERPINA1	Proteomics	-0.839781	0.0751076
HBB	Proteomics	-0.840188	0.0748264
SM(t36:1)	Lipidomics	-0.842552	0.0731992
IGKV1D-16	Proteomics	-0.842615	0.0731562
PI(17:0_20:4)	Lipidomics	-0.846729	0.0703524
Fat mass	BfitBwell	-0.8477	0.0696957
PDLIM1	Proteomics	-0.857886	0.0629225
ILK	Proteomics	-0.863491	0.0592896
Hexanoylcarnitine	Metabolomics	-0.863668	0.0591757
6-Hydroxykynurenic acid	Metabolomics	-0.865158	0.0582221
ACTB	Proteomics	-0.86722	0.05691
ACTG1	Proteomics	-0.86722	0.05691
ITIH3	Proteomics	-0.87162	0.0541423
Hex1Cer(d40:1)	Lipidomics	-0.872984	0.0532926
FLNA	Proteomics	-0.873149	0.0531903
4-Acetamidobutanoate	Metabolomics	-0.873905	0.0527216
MASP2	Proteomics	-0.877547	0.0504832
CA1	Proteomics	-0.878835	0.0496984
TUBB1	Proteomics	-0.880818	0.0484988
Hexadecenoic acid	Metabolomics	-0.884928	0.0460412
Acetylcholine	Metabolomics	-0.900288	0.0372263
ACTN1	Proteomics	-0.902359	0.0360841
TUBB4B	Proteomics	-0.904175	0.0350919
VTN	Proteomics	-0.905456	0.0343975
B2M	Proteomics	-0.910829	0.0315334
CFD	Proteomics	-0.910967	0.031461
ARF3	Proteomics	-0.912915	0.0304434
FUCA2	Proteomics	-0.913537	0.0301205
GAPDH	Proteomics	-0.914393	0.0296784
C7	Proteomics	-0.914586	0.0295788
HSPA8	Proteomics	-0.924798	0.0244749
FERMT3	Proteomics	-0.925778	0.0240014
GP1BB	Proteomics	-0.928045	0.0229184
ITGA2B	Proteomics	-0.929178	0.0223832
CALR	Proteomics	-0.934737	0.0198168
IGLV8-61	Proteomics	-0.938415	0.0181757
44Ca	ICP	-0.939084	0.0178824
HSPG2	Proteomics	-0.942953	0.0162156
ZYX	Proteomics	-0.947506	0.0143236
F7	Proteomics	-0.956873	0.0106813
L-Adrenaline	Metabolomics	-0.957592	0.0104165
GP1BA	Proteomics	-0.959783	0.00962317
23Na	ICP	-0.962898	0.00853111
PC(31:2)	Lipidomics	-0.970788	0.00596715
Nicotinate ribonucleotide	Metabolomics	-0.975052	0.00471249
STOM	Proteomics	-0.983689	0.00249463
PTPRG	Proteomics	-0.99123	0.000984665
GOLGA4	Proteomics

## Sheet: Fat mass
Feature	Platform	Pearson R	P-value		Feature	Platform	Pearson R	P-value		Feature	ID	Platform	Pearson R	P-value		Feature	Platform	Pearson R	P-value
BMI	BfitBwell	0.930797	0.0216253		IGKV3-7	Proteomics	0.750508	0.143866		L-alanine	C00041	Metabolomics	-0.721333	0.169013		AcCa(16:0)	Lipidomics	-0.759636	0.136246
Total mass	BfitBwell	0.954209	0.0116815		IGLV2-18	Proteomics	0.811106	0.0957096		L-glutamine	C00064	Metabolomics	-0.836395	0.0774589		AcCa(18:0)	Lipidomics	-0.787734	0.113585
Lean mass	BfitBwell	0.899571	0.0376244		IGLV3-9	Proteomics	-0.854398	0.0652177		L-leucine	C00123	Metabolomics	-0.930661	0.0216886		AcCa(18:2)	Lipidomics	-0.713753	0.175735
Bone mass	BfitBwell	0.903511	0.035454		IGKV1D-8	Proteomics	0.744294	0.149123		L-lysine	C00047	Metabolomics	-0.824643	0.0857933		Cer(d16:1_22:0)	Lipidomics	-0.838069	0.0762936
Appendicular lean mass	BfitBwell	0.806116	0.0994478		IGHV1-18	Proteomics	-0.820928	0.0884813		L-methionine	C00073	Metabolomics	-0.768205	0.129206		Cer(d16:1_23:0)	Lipidomics	-0.825264	0.0853463
Trunk fat mass	BfitBwell	0.962154	0.00878779		IGHV3-38	Proteomics	0.72408	0.166595		Xanthine	C00385	Metabolomics	-0.939739	0.0175963		Cer(d17:1_24:1)	Lipidomics	-0.920639	0.0265159
Appendicular skeletal muscle index	BfitBwell	0.723796	0.166844		APOL1	Proteomics	0.94338	0.0160351		5-Hydroxyisourate	C11821	Metabolomics	-0.7863	0.114711		Cer(d18:1_22:0)	Lipidomics	-0.963982	0.0081613
400 MWT	BfitBwell	-0.0786911	0.899911		CD5L	Proteomics	0.904985	0.0346525		Nicotinic acid	C00253	Metabolomics	-0.788341	0.113109		Cer(d18:1_24:1)	Lipidomics	-0.744072	0.149311
Usual gait speed	BfitBwell	-0.93027	0.0218709		ATRN	Proteomics	0.826101	0.0847448		Nicotinate ribonucleotide	C01185	Metabolomics	0.787539	0.113737		Cer(d18:2_22:0)	Lipidomics	-0.973028	0.005296
Fast gait speed	BfitBwell	0.307693	0.614506		APOM	Proteomics	0.887016	0.0448084		Phosphate	C00009	Metabolomics	-0.700526	0.187643		Cer(d18:2_24:1)	Lipidomics	-0.858013	0.0628395
Stair climb test	BfitBwell	0.0257188	0.967257		F2	Proteomics	0.772367	0.125826		Diphosphate	C00013	Metabolomics	-0.732856	0.15894		Cer(d19:1_22:0)	Lipidomics	-0.854675	0.0650345
Grip strengthâ€“dominant	BfitBwell	0.72885	0.162422		HPR	Proteomics	-0.80859	0.0975891		D-Ribose	C00121	Metabolomics	0.750195	0.144129		Cer(m18:0_22:0)	Lipidomics	-0.996855	0.000211653
Grip strengthâ€“nondominant	BfitBwell	0.887616	0.0444561		F9	Proteomics	-0.77777	0.12148		Fumarate	C00122	Metabolomics	-0.749327	0.144861		Cer(m18:0_23:0)	Lipidomics	-0.966041	0.00747371
30-s Sit-to-Stand Test	BfitBwell	-0.8477	0.0696957		F10	Proteomics	0.772825	0.125456		5-Oxoproline	C01879	Metabolomics	-0.81492	0.0928825		Cer(m18:0_24:0)	Lipidomics	-0.958352	0.010139
ACT-Gb	BfitBwell	0.364278	0.546659		CFD	Proteomics	0.976032	0.00443826		Creatine	C00300	Metabolomics	-0.84369	0.0724204		CerG3GNAc1(d42:2)	Lipidomics	-0.713315	0.176125
Physical	BfitBwell	0.00995351	0.987327		CA1	Proteomics	0.803151	0.101689		6-Hydroxykynurenic acid	C08480	Metabolomics	0.715685	0.174014		ChE(18:3)	Lipidomics	-0.71264	0.176728
Social	BfitBwell	0.0950284	0.879188		SERPINC1	Proteomics	-0.892178	0.0418064		Kynurenic acid	C01717	Metabolomics	-0.842547	0.073203		DG(34:2e)	Lipidomics	-0.875158	0.051948
Emotional	BfitBwell	-0.428497	0.471609		SERPINA1	Proteomics	0.860329	0.061331		Anthranilate	C00108	Metabolomics	0.711528	0.177722		GM3(d32:1)	Lipidomics	-0.802838	0.101927
Functional	BfitBwell	0.810753	0.0959725		A2M	Proteomics	0.808897	0.0973591		Serotonin	C00780	Metabolomics	0.791748	0.11045		Hex1Cer(d18:1_16:0)	Lipidomics	-0.961626	0.00897174
FACIT-Fatigue	BfitBwell	-0.534807	0.353081		CST3	Proteomics	0.980874	0.00316602		sn-glycero-3-Phosphoethanolamine	C01233	Metabolomics	-0.87021	0.0550244		Hex2Cer(d18:1_14:0)	Lipidomics	-0.77858	0.120832
CES-Dc	BfitBwell	0.631112	0.253542		IGKV1-39	Proteomics	0.701991	0.186313		Acetylcholine	C01996	Metabolomics	0.98729	0.00171683		Hex2Cer(d18:1_16:0)	Lipidomics	-0.752722	0.142006
PSSc	BfitBwell	0.764976	0.131846		IGKV1D-16	Proteomics	0.987212	0.00173263		Pimelylcarnitine	HMDB0013328	Metabolomics	-0.813657	0.0938155		Hex3Cer(d18:1_14:0)	Lipidomics	-0.750994	0.143457
L-alanine	Metabolomics	-0.721333	0.169013		IGLV2-14	Proteomics	-0.836388	0.0774639		Eicosatetraenoic acid	C00219	Metabolomics	0.728856	0.162417		LPC(15:0)	Lipidomics	-0.878059	0.050171
L-arginine	Metabolomics	0.645013	0.239914		PIGR	Proteomics	0.725765	0.165117								LPC(16:0)	Lipidomics	-0.765096	0.131748
L-asparagine	Metabolomics	-0.65192	0.23322		IGHG3	Proteomics	-0.891219	0.0423591								LPC(16:0e)	Lipidomics	-0.962051	0.00882375
L-aspartate	Metabolomics	0.283359	0.644104		IGHM	Proteomics	0.871711	0.054085								LPC(16:1)	Lipidomics	-0.748866	0.14525
L-cysteine	Metabolomics	-0.0385827	0.950887		APOA1	Proteomics	-0.778986	0.120508								LPC(16:1e)	Lipidomics	-0.785576	0.115281
L-glutamate	Metabolomics	0.278059	0.650581		APOC1	Proteomics	0.756722	0.138666								LPC(17:0)	Lipidomics	-0.747707	0.146228
L-glutamine	Metabolomics	-0.836395	0.0774589		FGB	Proteomics	0.790427	0.111479								LPC(18:0)	Lipidomics	-0.78732	0.113909
L-histidine	Metabolomics	-0.548	0.338958		C1QC	Proteomics	-0.756996	0.138437								LPC(18:0e)	Lipidomics	-0.957257	0.0105396
L-leucine	Metabolomics	-0.930661	0.0216886		C9	Proteomics	-0.759525	0.136338								LPC(18:1e)	Lipidomics	-0.851694	0.0670139
L-lysine	Metabolomics	-0.824643	0.0857933		ALB	Proteomics	-0.9549	0.0114194								LPC(18:2)	Lipidomics	-0.886222	0.0452757
L-methionine	Metabolomics	-0.768205	0.129206		TFRC	Proteomics	0.825804	0.0849579								LPC(18:2e)	Lipidomics	-0.940682	0.0171876
L-phenylalanine	Metabolomics	-0.548489	0.338438		CAT	Proteomics	0.721599	0.168778								LPC(18:3)	Lipidomics	-0.915748	0.0289826
L-proline	Metabolomics	-0.673182	0.212943		LCAT	Proteomics	-0.787835	0.113505								LPC(20:0e)	Lipidomics	-0.931197	0.0214395
L-serine	Metabolomics	-0.108838	0.861697		GAPDH	Proteomics	0.7499	0.144378								LPC(20:1)	Lipidomics	-0.883602	0.0468296
L-threonine	Metabolomics	-0.435765	0.463264		IGKV1-16	Proteomics	0.767524	0.129761								LPC(20:1e)	Lipidomics	-0.908976	0.0325122
L-tryptophan	Metabolomics	-0.645153	0.239777		CFI	Proteomics	-0.771037	0.126903								LPC(20:2)	Lipidomics	-0.916734	0.0284795
L-tyrosine	Metabolomics	-0.609879	0.274741		IGKV4-1	Proteomics	-0.707904	0.180972								LPC(20:3)	Lipidomics	-0.76733	0.12992
L-valine	Metabolomics	0.336504	0.579779		S100A9	Proteomics	-0.945643	0.0150883								LPC(20:5)	Lipidomics	-0.76165	0.134582
L-cystine	Metabolomics	0.27125	0.658917		APOA4	Proteomics	-0.892826	0.0414341								LPC(22:5)	Lipidomics	-0.956604	0.0107812
dAMP	Metabolomics	-0.0548687	0.930174		PROS1	Proteomics	0.811226	0.0956205								LPC(22:6)	Lipidomics	-0.903899	0.0352423
Guanine	Metabolomics	-0.682645	0.204085		GP1BA	Proteomics	0.753341	0.141488								LPE(16:0)	Lipidomics	-0.813573	0.0938781
UDP	Metabolomics	0.00841754	0.989283		RNASE1	Proteomics	0.91027	0.0318278								LPI(18:1)	Lipidomics	0.79906	0.104807
IDP	Metabolomics	-0.699095	0.188944		SOD3	Proteomics	0.828819	0.0828018								LPI(18:2)	Lipidomics	0.714035	0.175484
Inosine	Metabolomics	-0.0390399	0.950306		LPA	Proteomics	-0.795755	0.107346								LPI(20:4)	Lipidomics	0.814137	0.0934606
Hypoxanthine	Metabolomics	-0.462593	0.432747		F7	Proteomics	0.715969	0.173762								PC(16:2e_18:0)	Lipidomics	-0.760279	0.135714
Xanthine	Metabolomics	-0.939739	0.0175963		C1S	Proteomics	-0.73933	0.153361								PC(31:0e)	Lipidomics	-0.980993	0.00313664
Urate	Metabolomics	0.221919	0.71978		C7	Proteomics	0.783892	0.11661								PC(31:2)	Lipidomics	0.947049	0.0145097
5-Hydroxyisourate	Metabolomics	-0.7863	0.114711		HSPA5	Proteomics	0.73611	0.156129								PC(32:0e)	Lipidomics	-0.741839	0.151214
Allantoate	Metabolomics	-0.351468	0.561889		MBL2	Proteomics	-0.815063	0.0927769								PC(32:1e)	Lipidomics	-0.733879	0.158055
5-6-Dihydrothymine	Metabolomics	0.229935	0.709839		CETP	Proteomics	-0.943218	0.0161033								PC(33:0)	Lipidomics	-0.790562	0.111373
Nicotinic acid	Metabolomics	-0.788341	0.113109		F5	Proteomics	0.825017	0.0855238								PC(33:0e)	Lipidomics	-0.920826	0.0264231
Nicotinate ribonucleotide	Metabolomics	0.787539	0.113737		SELL	Proteomics	-0.775788	0.123069								PC(34:0)	Lipidomics	-0.733292	0.158563
Phosphate	Metabolomics	-0.700526	0.187643		PZP	Proteomics	0.805265	0.100089								PC(34:0e)	Lipidomics	-0.811421	0.0954749
Diphosphate	Metabolomics	-0.732856	0.15894		PROZ	Proteomics	-0.805789	0.0996943								PC(36:1e)	Lipidomics	-0.848994	0.0688235
D-Glucose	Metabolomics	0.465767	0.429167		PTPRG	Proteomics	0.817324	0.0911136								PC(38:2)	Lipidomics	-0.80089	0.103409
1-3-Bisphosphoglycerate	Metabolomics	0.0458003	0.941706		STOM	Proteomics	0.786758	0.114351								PC(38:4e)	Lipidomics	-0.906545	0.0338106
2/3-Phospho-D-glycerate	Metabolomics	-0.569353	0.316411		GRN	Proteomics	0.710675	0.178485								PC(38:5e)	Lipidomics	-0.878979	0.049611
Pyruvate	Metabolomics	-0.285581	0.641392		PRDX2	Proteomics	0.738841	0.15378								PC(39:4)	Lipidomics	0.733349	0.158513
Lactate	Metabolomics	-0.649003	0.23604		SAA4	Proteomics	-0.885165	0.0459005								PC(40:2e)	Lipidomics	-0.817138	0.0912498
Maltose/Sucrose	Metabolomics	-0.00936161	0.988081		COL18A1	Proteomics	0.808295	0.0978102								PC(40:5e)	Lipidomics	-0.735915	0.156297
Mannitol/Sorbitol/Glucitol/Iditol	Metabolomics	0.378266	0.530123		AFM	Proteomics	0.899237	0.0378103								PC(40:6)	Lipidomics	-0.785225	0.115558
D-Ribose	Metabolomics	0.750195	0.144129		CRISP3	Proteomics	0.925437	0.0241659								PC(42:5e)	Lipidomics	-0.775186	0.123553
D-Rhamnose	Metabolomics	0.000332906	0.999576		B2M	Proteomics	0.736983	0.155377								PC(42:6e)	Lipidomics	-0.82447	0.0859178
D-Arabitol/Xylitol/Ribitol	Metabolomics	-0.0564644	0.928145		GPLD1	Proteomics	0.7791	0.120417								PC(43:4)	Lipidomics	-0.796735	0.106591
Citrate	Metabolomics	-0.239378	0.698151		IGLV3-21	Proteomics	-0.912786	0.0305103								PC(44:5e)	Lipidomics	-0.827855	0.0834896
2-Oxoglutarate	Metabolomics	0.178389	0.774079		HSPG2	Proteomics	0.837563	0.0766452								PC(45:4)	Lipidomics	-0.758977	0.136792
2-Oxoglutaramate	Metabolomics	-0.000963007	0.998774		ITIH3	Proteomics	0.855038	0.0647946								PC(47:6)	Lipidomics	-0.824187	0.0861216
Succinate	Metabolomics	-0.616265	0.268318		LGALS3BP	Proteomics	0.98014	0.00334962								PE(16:0_20:5)	Lipidomics	-0.962785	0.00856969
Fumarate	Metabolomics	-0.749327	0.144861		HABP2	Proteomics	-0.815539	0.0924257								PE(16:0p_18:1)	Lipidomics	-0.815881	0.0921743
Malate	Metabolomics	-0.46467	0.430404		ITIH4	Proteomics	-0.742951	0.150265								PE(18:0p_18:1)	Lipidomics	-0.986121	0.00195879
2-Hydroxyglutarate	Metabolomics	-0.281643	0.6462		FCN2	Proteomics	0.790676	0.111284								PE(18:0p_22:5)	Lipidomics	-0.919449	0.0271097
Itaconate	Metabolomics	0.314814	0.605889		CFHR5	Proteomics	-0.727238	0.163829								PE(18:1p_20:4)	Lipidomics	-0.803091	0.101735
5-Oxoproline	Metabolomics	-0.81492	0.0928825		C1RL	Proteomics	0.732972	0.15884								PE(20:0p_22:6)	Lipidomics	-0.898529	0.0382051
Cys-Gly	Metabolomics	-0.0195282	0.975138		MARCO	Proteomics	-0.823726	0.0864539								PE(40:7)	Lipidomics	0.705406	0.183223
Ascorbate	Metabolomics	0.375138	0.533811		IGKV1-17	Proteomics	-0.856811	0.063627								PE(42:6e)	Lipidomics	-0.894861	0.0402726
Dehydroascorbate	Metabolomics	0.290448	0.635457		CFHR4	Proteomics	-0.790493	0.111427								PE(42:8e)	Lipidomics	-0.896471	0.0393607
gamma-L-Glutamyl-D-alanine	Metabolomics	-0.167936	0.787187		KRT16	Proteomics	0.739018	0.153629								PE(52:6)	Lipidomics	-0.88138	0.0481601
gamma-Glutamyl-gamma-aminobutyrate	Metabolomics	0.561892	0.324244		LILRA3	Proteomics	-0.796918	0.106451								PI(17:0_20:4)	Lipidomics	0.74488	0.148625
L-Homocysteine	Metabolomics	0.630399	0.254246		IGLV5-45	Proteomics	0.972445	0.00546794								SM(d28:1)	Lipidomics	-0.773456	0.124947
Dimethylglycine	Metabolomics	-0.318714	0.60118		SPARCL1	Proteomics	-0.834466	0.0788092								SM(d32:1)	Lipidomics	-0.963475	0.0083335
Phosphoserine	Metabolomics	0.200628	0.746277		CD177	Proteomics	-0.796918	0.106451								SM(d42:4)	Lipidomics	0.712453	0.176895
3-Phosphonooxypyruvate	Metabolomics	-0.333385	0.583521		IL1RAP	Proteomics	-0.882266	0.0476281								SM(t36:1)	Lipidomics	0.834549	0.078751
Ornithine	Metabolomics	-0.365931	0.5447		ITGB1	Proteomics	-0.796918	0.106451								SM(t40:1)	Lipidomics	-0.784496	0.116132
L-Citrulline	Metabolomics	0.24545	0.690651		DSP	Proteomics	0.753779	0.141121								ST(d18:1_16:0)	Lipidomics	-0.873891	0.0527304
Spermidine	Metabolomics	-0.654847	0.230398		IGLV8-61	Proteomics	0.970265	0.00612746								ST(d34:2)	Lipidomics	-0.802065	0.102514
N1-Acetylspermidine	Metabolomics	-0.388172	0.518473		FUCA2	Proteomics	0.85573	0.0643381								TG(16:0_10:0_20:5)	Lipidomics	-0.706822	0.181946
3-Hydroxyisobutyrate	Metabolomics	0.135464	0.828051		IGKV6-21	Proteomics	0.841366	0.074014								TG(27:0)	Lipidomics	-0.773329	0.125049
D-Glucosamine	Metabolomics	0.621432	0.26315		SH3BGRL3	Proteomics	0.856774	0.0636514								ZyE()	Lipidomics	-0.911004	0.0314414
Asymmetric dimethyl arginine	Metabolomics	-0.482817	0.410056		IGLV3-12	Proteomics	-0.796918	0.106451								Cer-Total	Lipidomics	-0.948667	0.0138532
Creatine	Metabolomics	-0.84369	0.0724204		ALDOB	Proteomics	-0.705941	0.18274								Hex2Cer-Total	Lipidomics	-0.72786	0.163285
Creatinine	Metabolomics	-0.675944	0.210347		IGLV5-37	Proteomics	-0.877152	0.0507243								LPC-Total	Lipidomics	-0.750771	0.143645
4-Acetamidobutanoate	Metabolomics	0.623296	0.261292		AMY2A	Proteomics	-0.94169	0.0167538								LPI-Total	Lipidomics	0.805397	0.0999903
Guanidinoacetate	Metabolomics	0.404754	0.49909		CCL14	Proteomics	-0.868346	0.0561973
trans-4-Hydroxy-L-proline	Metabolomics	0.441297	0.456934		P4HB	Proteomics	-0.796918	0.106451
Pantothenate	Metabolomics	-0.388999	0.517502		S100A8	Proteomics	-0.796918	0.106451
5-Hydroxyindoleacetate	Metabolomics	0.23445	0.704247		TCN1	Proteomics	-0.796918	0.106451
3-Methyldioxyindole	Metabolomics	-0.191369	0.757837		FBLN5	Proteomics	0.862077	0.0601998
6-Hydroxykynurenic acid	Metabolomics	0.715685	0.174014		IGFBP1	Proteomics	-0.796918	0.106451
Kynurenine	Metabolomics	0.616553	0.268029		CORO1A	Proteomics	-0.796918	0.106451
Kynurenic acid	Metabolomics	-0.842547	0.073203		CA2	Proteomics	-0.796918	0.106451
Quinolinic acid	Metabolomics	0.636637	0.248101		EIF2B1	Proteomics	-0.780392	0.119386
QUIN/KYNA		0.855742	0.0643303
Anthranilate	Metabolomics	0.711528	0.177722
g-Oxalo-crotonate	Metabolomics	-0.0458002	0.941706
Hydroxyindole-acetylglycine	Metabolomics	0.450407	0.446552
L-Adrenaline	Metabolomics	0.669589	0.216333
Serotonin	Metabolomics	0.791748	0.11045
Ectoine	Metabolomics	-0.175006	0.778318
sn-glycero-3-Phosphoethanolamine	Metabolomics	-0.87021	0.0550244
Glycerol 3-phosphate	Metabolomics	0.12766	0.8379
Triethanolamine	Metabolomics	-0.0538452	0.931475
Phosphoethanolamine	Metabolomics	0.0763853	0.902838
N-Methylethanolamine phosphate	Metabolomics	0.362391	0.548897
Acetylcholine	Metabolomics	0.98729	0.00171683
L-Carnitine	Metabolomics	0.281918	0.645864
Acetylcarnitine	Metabolomics	0.571293	0.314381
Propionylcarnitine	Metabolomics	0.501745	0.389079
Butyrylcarnitine	Metabolomics	-0.103168	0.868876
Tiglylcarnitine	Metabolomics	-0.132347	0.831984
Isovalerylcarnitine	Metabolomics	-0.0429699	0.945306
Malonylcarnitine	Metabolomics	0.543814	0.343424
Hexanoylcarnitine	Metabolomics	0.653018	0.232159
Methylmalonylcarnitine	Metabolomics	-0.225379	0.715487
Hydroxyisovaleroyl carnitine	Metabolomics	0.459238	0.436538
Octenoylcarnitine	Metabolomics	0.438839	0.459744
Octanoylcarnitine	Metabolomics	0.67104	0.214962
Dimethylheptanoyl carnitine	Metabolomics	0.627549	0.257067
Pimelylcarnitine	Metabolomics	-0.813657	0.0938155
Hydroxyoctanoyl carnitine	Metabolomics	0.311808	0.609524
Decanoylcarnitine	Metabolomics	0.576562	0.308888
Dimethylnonanoyl carnitine	Metabolomics	0.472516	0.421578
Hydroxydecanoyl carnitine	Metabolomics	0.407418	0.49599
Dodecenoylcarnitine	Metabolomics	0.330431	0.587069
Dodecanoylcarnitine	Metabolomics	0.137647	0.825297
Hydroxydodecanoyl carnitine	Metabolomics	0.39728	0.507808
Tetradecenoylcarnitine	Metabolomics	0.217412	0.725379
Tetradecanoylcarnitine	Metabolomics	-0.270261	0.66013
Hydroxytetradecenoylcarnitine	Metabolomics	-0.19776	0.749855
Hexadecenoylcarnitine	Metabolomics	-0.108097	0.862635
Linoelaidyl carnitine	Metabolomics	0.128563	0.83676
Elaidic carnitine	Metabolomics	-0.522567	0.36631
Stearoylcarnitine	Metabolomics	-0.58207	0.303172
Hexadecadienoylcarnitine	Metabolomics	-0.103266	0.868752
Butanoic acid	Metabolomics	0.0659089	0.916143
Octanoic acid	Metabolomics	-0.116486	0.852022
Nonanoic acid	Metabolomics	-0.69308	0.194442
Decanoic acid	Metabolomics	0.11883	0.849058
Dodecanoic acid	Metabolomics	0.294624	0.630373
Tetradecanoic acid	Metabolomics	0.456054	0.440142
Hexadecanoic acid	Metabolomics	0.654015	0.231199
Octadecanoic acid	Metabolomics	0.482159	0.410789
Tetradecenoic acid	Metabolomics	0.461713	0.433741
Hexadecenoic acid	Metabolomics	0.533833	0.35413
Octadecenoic acid	Metabolomics	0.379959	0.528128
Octadecadienoic acid	Metabolomics	0.47509	0.418693
Octadecatrienoic acid	Metabolomics	0.155239	0.80314
Eicosatrienoic acid	Metabolomics	0.667935	0.2179
Eicosatetraenoic acid	Metabolomics	0.728856	0.162417
Eicosapentaenoic acid	Metabolomics	-0.455182	0.44113
Docosahexaenoic acid	Metabolomics	0.673784	0.212376
Dodecanedioic acid	Metabolomics	0.545408	0.341722
Docosapentaenoic acid	Metabolomics	0.290579	0.635298
Glycocholate	Metabolomics	-0.609818	0.274803
Taurocholate	Metabolomics	-0.282119	0.645619
Taurochenodeoxycholate/Tauroursodeoxycholate	Metabolomics	0.0470598	0.940104
3alpha-12alpha-Dihydroxy-5beta-cholanate	Metabolomics	-0.0853008	0.891524
Glycodeoxycholate/Glychenodeoxycholate	Metabolomics	-0.690427	0.196881
Sphingosine 1-phosphate	Metabolomics	-0.59063	0.294342
Sphinganine 1-phosphate	Metabolomics	0.497389	0.393884
IGKV3-7	Proteomics	0.750508	0.143866
IGLV4-69	Proteomics	-0.00293426	0.996264
IGLV4-60	Proteomics	0.59691	0.287908
IGLV2-18	Proteomics	0.811106	0.0957096
IGLV3-16	Proteomics	0.438376	0.460274
IGLV3-10	Proteomics	-0.231864	0.707449
IGLV3-9	Proteomics	-0.854398	0.0652177
IGKV2D-24	Proteomics	0.12177	0.845341
IGKV1-27	Proteomics	-0.109808	0.860469
IGKV1D-8	Proteomics	0.744294	0.149123
IGHV3-49	Proteomics	0.271094	0.659108
IGHV6-1	Proteomics	-0.64518	0.239751
IGHV3-15	Proteomics	-0.241921	0.695008
IGHV2-26	Proteomics	0.0113818	0.985509
IGHV3-73	Proteomics	-0.274352	0.655117
IGHV3-72	Proteomics	0.126572	0.839275
IGKV1D-13	Proteomics	0.457424	0.43859
IGHV1-69D	Proteomics	-0.607267	0.27738
IGHV1-3	Proteomics	-0.524846	0.363838
IGHV1-18	Proteomics	-0.820928	0.0884813
IGHV3-20	Proteomics	0.555023	0.331499
IGHV1-24	Proteomics	0.340115	0.575452
IGHV4-28	Proteomics	-0.418335	0.48333
IGHV3-35	Proteomics	0.0371301	0.952735
IGHV3-38	Proteomics	0.72408	0.166595
IGHV5-51	Proteomics	0.0547576	0.930315
IGHV1-69-2	Proteomics	-0.310811	0.61073
IGHV3-64D	Proteomics	0.252961	0.681388
MASP2	Proteomics	0.630572	0.254075
QSOX1	Proteomics	0.181509	0.770171
CHL1	Proteomics	-0.183814	0.767285
NRP1	Proteomics	0.447163	0.450242
APOL1	Proteomics	0.94338	0.0160351
CD5L	Proteomics	0.904985	0.0346525
FCGR3B	Proteomics	-0.44752	0.449836
FCN3	Proteomics	0.614412	0.270177
ATRN	Proteomics	0.826101	0.0847448
APOM	Proteomics	0.887016	0.0448084
VNN1	Proteomics	-0.0823973	0.895207
CAVIN2	Proteomics	0.656124	0.22917
CP	Proteomics	0.64438	0.24053
F13A1	Proteomics	0.218377	0.72418
F2	Proteomics	0.772367	0.125826
C1R	Proteomics	-0.363589	0.547476
HP	Proteomics	-0.61625	0.268333
HPR	Proteomics	-0.80859	0.0975891
F9	Proteomics	-0.77777	0.12148
F10	Proteomics	0.772825	0.125456
CFD	Proteomics	0.976032	0.00443826
F12	Proteomics	0.673089	0.213031
CFB	Proteomics	0.254729	0.679211
CA1	Proteomics	0.803151	0.101689
SERPINC1	Proteomics	-0.892178	0.0418064
SERPINA1	Proteomics	0.860329	0.061331
SERPINA3	Proteomics	0.314631	0.60611
AGT	Proteomics	-0.539065	0.348508
A2M	Proteomics	0.808897	0.0973591
C5	Proteomics	-0.198471	0.748967
TIMP1	Proteomics	0.137804	0.825099
CST3	Proteomics	0.980874	0.00316602
KNG1	Proteomics	-0.0213466	0.972823
JCHAIN	Proteomics	0.604592	0.28009
IGKV1D-33	Proteomics	0.4861	0.406399
IGKV1-39	Proteomics	0.701991	0.186313
IGKV1D-16	Proteomics	0.987212	0.00173263
IGKV1-5	Proteomics	0.435022	0.464115
IGKV3-20	Proteomics	-0.243566	0.692976
IGLV1-47	Proteomics	0.0985016	0.874787
IGLV1-51	Proteomics	-0.254526	0.679461
IGLV1-40	Proteomics	0.624283	0.260311
IGLV2-14	Proteomics	-0.836388	0.0774639
IGLV2-11	Proteomics	0.351958	0.561305
IGLV3-19	Proteomics	0.220053	0.722098
IGLV3-1	Proteomics	0.22752	0.712832
IGLV3-25	Proteomics	0.235129	0.703406
IGHV1-69	Proteomics	-0.408904	0.494264
IGHV1-46	Proteomics	-0.611834	0.272771
IGHV3-13	Proteomics	0.493503	0.398182
IGHV2-5	Proteomics	-0.405088	0.498702
PIGR	Proteomics	0.725765	0.165117
IGKC	Proteomics	0.573408	0.312173
IGHG1	Proteomics	0.321682	0.597599
IGHG2	Proteomics	-0.681021	0.205599
IGHG3	Proteomics	-0.891219	0.0423591
IGHG4	Proteomics	-0.670338	0.215625
IGHM	Proteomics	0.871711	0.054085
IGHA1	Proteomics	-0.0917527	0.883341
IGHA2	Proteomics	-0.139636	0.822789
IGHD	Proteomics	-0.322198	0.596978
HBD	Proteomics	0.521805	0.367136
APOA1	Proteomics	-0.778986	0.120508
APOE	Proteomics	-0.280914	0.647091
APOA2	Proteomics	-0.0399262	0.949178
APOC1	Proteomics	0.756722	0.138666
APOC2	Proteomics	0.0936299	0.880961
APOC3	Proteomics	-0.43503	0.464106
FGA	Proteomics	0.37279	0.536584
FGB	Proteomics	0.790427	0.111479
FGG	Proteomics	-0.459228	0.436549
SLC4A1	Proteomics	-0.44633	0.451191
CRP	Proteomics	-0.51927	0.369893
APCS	Proteomics	-0.172393	0.781594
C1QA	Proteomics	0.120335	0.847155
C1QB	Proteomics	-0.266282	0.66501
C1QC	Proteomics	-0.756996	0.138437
C9	Proteomics	-0.759525	0.136338
APOH	Proteomics	0.668792	0.217087
LRG1	Proteomics	0.589965	0.295026
FN1	Proteomics	0.674159	0.212024
RBP4	Proteomics	-0.640127	0.24468
AMBP	Proteomics	0.564939	0.32104
ORM1	Proteomics	-0.469558	0.424901
AHSG	Proteomics	0.523634	0.365151
TTR	Proteomics	-0.52485	0.363833
ALB	Proteomics	-0.9549	0.0114194
GC	Proteomics	-0.244281	0.692093
PPBP	Proteomics	0.553668	0.332935
TFRC	Proteomics	0.825804	0.0849579
TF	Proteomics	-0.249973	0.685071
LTF	Proteomics	-0.20837	0.736627
HPX	Proteomics	-0.0890967	0.886709
ANG	Proteomics	-0.0126326	0.983916
F11	Proteomics	-0.489431	0.402697
KLKB1	Proteomics	-0.369187	0.540844
C4BPA	Proteomics	0.36286	0.548341
VTN	Proteomics	0.689393	0.197834
CAT	Proteomics	0.721599	0.168778
PROC	Proteomics	0.229625	0.710223
ALDOA	Proteomics	0.248875	0.686425
APOB	Proteomics	-0.154277	0.80435
LCAT	Proteomics	-0.787835	0.113505
HRG	Proteomics	0.0311938	0.960289
A1BG	Proteomics	0.631472	0.253186
KRT1	Proteomics	0.386824	0.520055
VWF	Proteomics	-0.159848	0.797345
SHBG	Proteomics	0.0527736	0.932838
GAPDH	Proteomics	0.7499	0.144378
IGKV1-16	Proteomics	0.767524	0.129761
APOD	Proteomics	-0.124022	0.842496
ITGB3	Proteomics	0.414206	0.488111
SERPINA5	Proteomics	0.106775	0.864309
SERPING1	Proteomics	0.373978	0.535181
CFI	Proteomics	-0.771037	0.126903
F13B	Proteomics	-0.429867	0.470034
CLEC3B	Proteomics	0.315493	0.605069
SERPINA7	Proteomics	0.275767	0.653384
SERPIND1	Proteomics	-0.515505	0.373995
BCHE	Proteomics	0.275132	0.654162
IGKV4-1	Proteomics	-0.707904	0.180972
GSN	Proteomics	0.250779	0.684077
C2	Proteomics	-0.280586	0.647492
S100A9	Proteomics	-0.945643	0.0150883
APOA4	Proteomics	-0.892826	0.0414341
CKM	Proteomics	0.268236	0.662613
PROS1	Proteomics	0.811226	0.0956205
CSF1R	Proteomics	0.531697	0.356432
C8A	Proteomics	-0.11571	0.853002
C8B	Proteomics	-0.429536	0.470414
GP1BA	Proteomics	0.753341	0.141488
C8G	Proteomics	0.578661	0.306706
PFN1	Proteomics	0.55771	0.328656
THBS1	Proteomics	0.485516	0.40705
RNASE1	Proteomics	0.91027	0.0318278
SERPINA6	Proteomics	0.526323	0.362237
MMP2	Proteomics	0.246286	0.689618
SOD3	Proteomics	0.828819	0.0828018
ITGA2B	Proteomics	0.60987	0.27475
LPA	Proteomics	-0.795755	0.107346
PLEK	Proteomics	0.292577	0.632864
CD14	Proteomics	-0.00667216	0.991505
SERPINF2	Proteomics	0.183505	0.767673
F7	Proteomics	0.715969	0.173762
DBH	Proteomics	0.0764547	0.90275
SPARC	Proteomics	0.364026	0.546958
C1S	Proteomics	-0.73933	0.153361
C4A	Proteomics	0.597664	0.287139
C4B	Proteomics	0.597664	0.287139
SAA1	Proteomics	-0.542754	0.344557
SAA2	Proteomics	-0.351754	0.561548
IGHV1-8	Proteomics	-0.562724	0.323369
IGHV3-38-3	Proteomics	0.542428	0.344906
C7	Proteomics	0.783892	0.11661
CLU	Proteomics	0.416392	0.485579
HSPA5	Proteomics	0.73611	0.156129
MBL2	Proteomics	-0.815063	0.0927769
CETP	Proteomics	-0.943218	0.0161033
F5	Proteomics	0.825017	0.0855238
ACTN1	Proteomics	0.562043	0.324086
PEPD	Proteomics	0.311752	0.609592
C6	Proteomics	0.206561	0.73888
PRG2	Proteomics	-0.401073	0.50338
LCP1	Proteomics	0.249123	0.686119
SELL	Proteomics	-0.775788	0.123069
ANPEP	Proteomics	0.653549	0.231648
CPN1	Proteomics	0.565375	0.320581
IGLL1	Proteomics	-0.258181	0.674963
CD44	Proteomics	-0.613969	0.270623
IGFBP3	Proteomics	0.451024	0.44585
IGFBP2	Proteomics	0.0140855	0.982066
VCL	Proteomics	0.242244	0.694609
LBP	Proteomics	-0.0940127	0.880476
VCAM1	Proteomics	-0.289727	0.636336
ORM2	Proteomics	-0.109508	0.860849
ITIH2	Proteomics	0.565597	0.320348
ITIH1	Proteomics	0.307073	0.615257
PZP	Proteomics	0.805265	0.100089
C4BPB	Proteomics	-0.218387	0.724168
FLNA	Proteomics	0.518346	0.370898
TNXB	Proteomics	0.166344	0.789185
GPX3	Proteomics	0.454613	0.441776
CPN2	Proteomics	0.0335605	0.957277
PROZ	Proteomics	-0.805789	0.0996943
IGHV1-2	Proteomics	-0.655387	0.229878
FBLN1	Proteomics	0.152819	0.806184
PTPRG	Proteomics	0.817324	0.0911136
CFL1	Proteomics	0.364973	0.545835
IGFBP6	Proteomics	0.205394	0.740335
AZGP1	Proteomics	-0.215659	0.727558
STOM	Proteomics	0.786758	0.114351
PON1	Proteomics	0.655434	0.229833
CFP	Proteomics	-0.370858	0.538867
GRN	Proteomics	0.710675	0.178485
SERPINA4	Proteomics	0.400205	0.504393
PRDX6	Proteomics	-0.0614035	0.921868
BLVRB	Proteomics	0.0597879	0.923921
PRDX2	Proteomics	0.738841	0.15378
CDH5	Proteomics	0.439628	0.458841
MAN1A1	Proteomics	-0.029136	0.962908
RNASE4	Proteomics	-0.592511	0.292412
THBS4	Proteomics	-0.324394	0.594332
KRT9	Proteomics	0.376546	0.532151
SAA4	Proteomics	-0.885165	0.0459005
IGFALS	Proteomics	-0.670743	0.215243
SERPINF1	Proteomics	0.479045	0.414267
COL18A1	Proteomics	0.808295	0.0978102
BTD	Proteomics	0.209124	0.735689
AFM	Proteomics	0.899237	0.0378103
MASP1	Proteomics	0.293005	0.632343
COMP	Proteomics	-0.581671	0.303585
SELENOP	Proteomics	-0.0405505	0.948384
LUM	Proteomics	0.105391	0.866061
CRISP3	Proteomics	0.925437	0.0241659
APOC4	Proteomics	0.558481	0.327843
PLTP	Proteomics	-0.249341	0.68585
INHBC	Proteomics	0.556399	0.330043
DEFA1	Proteomics	-0.567619	0.318227
LYZ	Proteomics	0.41611	0.485905
B2M	Proteomics	0.736983	0.155377
EIF5A	Proteomics	0.0678629	0.913661
HBB	Proteomics	0.682587	0.20414
HBA1	Proteomics	0.374854	0.534147
GPLD1	Proteomics	0.7791	0.120417
LCN2	Proteomics	-0.598793	0.285987
IGLV3-21	Proteomics	-0.912786	0.0305103
HSPG2	Proteomics	0.837563	0.0766452
CTBS	Proteomics	-0.483302	0.409515
CFHR1	Proteomics	0.269484	0.661082
HGFAC	Proteomics	0.363897	0.547111
ITIH3	Proteomics	0.855038	0.0647946
LRP1	Proteomics	-0.484071	0.408658
LGALS3BP	Proteomics	0.98014	0.00334962
FGL1	Proteomics	-0.394786	0.510723
EFEMP1	Proteomics	0.207911	0.737199
PLA2G7	Proteomics	-0.145054	0.815961
MMRN1	Proteomics	0.386501	0.520435
ILK	Proteomics	0.500306	0.390665
GOLGA4	Proteomics
APOF	Proteomics	-0.612509	0.272091
ENPP2	Proteomics	-0.356134	0.556333
HABP2	Proteomics	-0.815539	0.0924257
ITIH4	Proteomics	-0.742951	0.150265
LTBP1	Proteomics	0.590675	0.294297
PCOLCE	Proteomics	0.408272	0.494997
PON3	Proteomics	-0.50898	0.38113
FCN2	Proteomics	0.790676	0.111284
TGFBI	Proteomics	0.129566	0.835495
ADIPOQ	Proteomics	0.152105	0.807083
ECM1	Proteomics	-0.318569	0.601354
MAN2A1	Proteomics	-0.0744794	0.905258
VASN	Proteomics	0.0623066	0.92072
PLXDC2	Proteomics	0.143424	0.818015
PI16	Proteomics	-0.0439016	0.944121
ADAMTSL4	Proteomics	0.317694	0.602411
OAF	Proteomics	-0.69307	0.194451
FERMT3	Proteomics	0.600338	0.284413
CD163	Proteomics	-0.539532	0.348007
HRNR	Proteomics	0.17556	0.777624
GGH	Proteomics	0.473973	0.419944
PRG4	Proteomics	-0.124424	0.841989
CPB2	Proteomics	0.221828	0.719894
CNDP1	Proteomics	0.270343	0.660029
PGLYRP2	Proteomics	0.257784	0.675451
COLEC11	Proteomics	0.339862	0.575755
CFHR5	Proteomics	-0.727238	0.163829
MMRN2	Proteomics	-0.496175	0.395225
PARVB	Proteomics	0.515004	0.374541
APMAP	Proteomics	0.456515	0.43962
CD93	Proteomics	-0.641771	0.243073
CRTAC1	Proteomics	-0.537885	0.349774
C1RL	Proteomics	0.732972	0.15884
MARCO	Proteomics	-0.823726	0.0864539
FETUB	Proteomics	-0.522381	0.366512
PCYOX1	Proteomics	-0.363451	0.54764
SERPINA10	Proteomics	-0.563757	0.322281
PROCR	Proteomics	-0.694129	0.19348
MINPP1	Proteomics	0.29578	0.628967
TLN1	Proteomics	-0.679258	0.207244
FCGBP	Proteomics	-0.135548	0.827944
IGKV2-28	Proteomics	0.0778975	0.900918
IGKV2-40	Proteomics	0.0476447	0.93936
IGKV2-30	Proteomics	0.440405	0.457953
IGKV2D-29	Proteomics	0.46531	0.429683
IGKV3D-15	Proteomics	-0.164308	0.791741
IGKV3-15	Proteomics	-0.146844	0.813706
IGKV3D-11	Proteomics	0.521829	0.367111
IGHV4-61	Proteomics	-0.187375	0.76283
IGHV4-38-2	Proteomics	-0.187375	0.76283
IGHV4-39	Proteomics	-0.236277	0.701986
IGHV4-34	Proteomics	-0.187375	0.76283
IGHV4-30-2	Proteomics	-0.186606	0.763792
IGHV4-4	Proteomics	-0.173636	0.780035
IGHV2-70D	Proteomics	-0.0819194	0.895814
IGKV1-8	Proteomics	0.279448	0.648882
.	Proteomics	0.213514	0.730225
PLG	Proteomics	0.17152	0.78269
C3	Proteomics	0.193399	0.755301
IGKV1-17	Proteomics	-0.856811	0.063627
IGKV1-12	Proteomics	0.372436	0.537002
IGHV3-30	Proteomics	0.663129	0.222466
IGHV3-74	Proteomics	-0.118227	0.84982
IGHV3-48	Proteomics	-0.0741542	0.905671
IGHV3-53	Proteomics	-0.118227	0.84982
IGHV3-23	Proteomics	0.663129	0.222466
IGHV3-7	Proteomics	-0.0741542	0.905671
IGHV3-21	Proteomics	-0.0741542	0.905671
IGHV7-4-1	Proteomics	-0.133621	0.830376
IGHV3-64	Proteomics	-0.0625765	0.920377
IGHV3-30-3	Proteomics	-0.118227	0.84982
IGHV3-9	Proteomics	0.322206	0.596968
IGHV3-43	Proteomics	0.441913	0.45623
PF4	Proteomics	0.463055	0.432226
LDHB	Proteomics	-0.0833791	0.893962
PRSS1	Proteomics	-0.161406	0.795388
CFH	Proteomics	0.699789	0.188313
CFHR4	Proteomics	-0.790493	0.111427
IGLC3	Proteomics	-0.122393	0.844554
IGLL5	Proteomics	-0.385807	0.521249
IGLC6	Proteomics	-0.122393	0.844554
IGLC7	Proteomics	-0.0320018	0.959261
KRT10	Proteomics	0.192241	0.756748
KRT14	Proteomics	0.695363	0.19235
KRT16	Proteomics	0.739018	0.153629
MST1	Proteomics	0.409625	0.493426
MYH9	Proteomics	0.270315	0.660062
KRT2	Proteomics	0.401405	0.502993
KRT5	Proteomics	0.200432	0.746521
KRT6A	Proteomics	0.362623	0.548623
TAGLN2	Proteomics	0.54431	0.342894
ACTB	Proteomics	0.527313	0.361166
ACTG1	Proteomics	0.527313	0.361166
ACTBL2	Proteomics	0.0279325	0.96444
ACTC1	Proteomics	0.453595	0.442931
YWHAZ	Proteomics	0.285376	0.641641
TPM4	Proteomics	0.434374	0.464859
TUBA4A	Proteomics	0.47295	0.421091
TUBA3C	Proteomics	0.337619	0.578443
TUBA1B	Proteomics	0.585852	0.299262
TUBB4B	Proteomics	0.543043	0.344248
TUBB1	Proteomics	0.512141	0.37767
HBG2	Proteomics	-0.0483677	0.93844
KRT83	Proteomics	0.143012	0.818534
KRT85	Proteomics	0.143012	0.818534
KRT33B	Proteomics	0.292559	0.632886
KRT32	Proteomics	0.336914	0.579288
LILRA3	Proteomics	-0.796918	0.106451
CFHR2	Proteomics	0.026891	0.965765
BST1	Proteomics	0.323458	0.59546
IGLV5-45	Proteomics	0.972445	0.00546794
IGLV1-36	Proteomics	0.0515784	0.934358
PDLIM1	Proteomics	0.525967	0.362623
MYL12B	Proteomics	0.413137	0.48935
IGLV6-57	Proteomics	0.050181	0.936134
HSPA8	Proteomics	0.612247	0.272354
NCAM1	Proteomics	0.0138923	0.982312
PTGDS	Proteomics	0.108501	0.862124
VASP	Proteomics	0.279298	0.649066
SLC25A3	Proteomics	-0.0712306	0.909383
SPARCL1	Proteomics	-0.834466	0.0788092
CD177	Proteomics	-0.796918	0.106451
RARRES2	Proteomics	0.13141	0.833166
MB	Proteomics	0.684851	0.202036
IGFBP4	Proteomics	0.126812	0.838972
CAP1	Proteomics	0.339983	0.575611
ZYX	Proteomics	0.69791	0.190023
ARF3	Proteomics	0.583692	0.301494
TGFB1	Proteomics	0.209761	0.734895
IL1RAP	Proteomics	-0.882266	0.0476281
ITGB1	Proteomics	-0.796918	0.106451
MCAM	Proteomics	-0.104964	0.866601
DSP	Proteomics	0.753779	0.141121
EEF1A1	Proteomics	-0.174326	0.779171
TMSB4X	Proteomics	0.244742	0.691524
IGKV6D-21	Proteomics	-0.526204	0.362366
CD109	Proteomics	0.430767	0.469
IGLV8-61	Proteomics	0.970265	0.00612746
FUCA2	Proteomics	0.85573	0.0643381
IGLV10-54	Proteomics	0.361829	0.549565
DSG1	Proteomics	0.3362	0.580144
IGLV1-44	Proteomics	0.320973	0.598454
IGLV3-27	Proteomics	0.438376	0.460274
OLFM1	Proteomics	0.33795	0.578046
ACE	Proteomics	0.111388	0.85847
CALR	Proteomics	0.671505	0.214524
ABI3BP	Proteomics	0.409436	0.493646
SOD1	Proteomics	0.399226	0.505535
IL6ST	Proteomics	0.503544	0.387099
IGKV6-21	Proteomics	0.841366	0.074014
SFTPB	Proteomics	0.684851	0.202036
ALCAM	Proteomics	0.299175	0.62484
APOA5	Proteomics	0.149421	0.810462
ROBO4	Proteomics	-0.172968	0.780874
ADAMDEC1	Proteomics	0.684851	0.202036
SH3BGRL3	Proteomics	0.856774	0.0636514
IGLV3-12	Proteomics	-0.796918	0.106451
ALDOB	Proteomics	-0.705941	0.18274
ICAM1	Proteomics	0.487986	0.404302
VIM	Proteomics	-0.194396	0.754055
CDH1	Proteomics	-0.286106	0.640751
MYL6B	Proteomics	0.535419	0.352423
SPP2	Proteomics	-0.0338391	0.956923
H3C15	Proteomics	-0.174326	0.779171
IGLV1-50	Proteomics	0.3362	0.580144
IGLV5-37	Proteomics	-0.877152	0.0507243
AMY2A	Proteomics	-0.94169	0.0167538
MFAP4	Proteomics	-0.21771	0.725009
POSTN	Proteomics	-0.0753834	0.90411
CCL14	Proteomics	-0.868346	0.0561973
HLA-B	Proteomics	0.684851	0.202036
IGFBP7	Proteomics	-0.174326	0.779171
P4HB	Proteomics	-0.796918	0.106451
S100A8	Proteomics	-0.796918	0.106451
SRGN	Proteomics	0.3362	0.580144
MYLPF	Proteomics	-0.174326	0.779171
PNP	Proteomics	0.684851	0.202036
FUCA1	Proteomics	-0.108154	0.862562
CCL16	Proteomics	-0.626757	0.257853
TCN1	Proteomics	-0.796918	0.106451
GP1BB	Proteomics	0.607395	0.27725
HSP90B1	Proteomics	-0.174326	0.779171
IGLV9-49	Proteomics	-0.17824	0.774265
CTSD	Proteomics	0.684851	0.202036
GDI2	Proteomics	0.644869	0.240054
ERN1	Proteomics	0.112905	0.856551
GSTO1	Proteomics	0.684851	0.202036
ASGR2	Proteomics	-0.174326	0.779171
FBLN5	Proteomics	0.862077	0.0601998
NAGLU	Proteomics	-0.0498074	0.93661
IGFBP1	Proteomics	-0.796918	0.106451
IGF2	Proteomics	-0.527243	0.361242
ATP2A3	Proteomics	0.684851	0.202036
IGLV5-39	Proteomics	0.274422	0.655032
CORO1A	Proteomics	-0.796918	0.106451
CST6	Proteomics	0.3362	0.580144
GSTP1	Proteomics	0.472132	0.42201
CA2	Proteomics	-0.796918	0.106451
CLIC1	Proteomics	0.684851	0.202036
ACTR3B	Proteomics	-0.174326	0.779171
CAMP	Proteomics	-0.367143	0.543265
ACSL4	Proteomics	-0.524232	0.364504
EIF2B1	Proteomics	-0.780392	0.119386
HBE1	Proteomics	-0.171352	0.7829
HYAL1	Proteomics	-0.0498074	0.93661
NID1	Proteomics	0.684851	0.202036
AcCa(10:0)	Lipidomics	0.575862	0.309616
AcCa(10:1)	Lipidomics	0.636954	0.247789
AcCa(10:3)	Lipidomics	0.556499	0.329937
AcCa(11:0)	Lipidomics	0.510223	0.379769
AcCa(11:1)	Lipidomics	0.490449	0.401567
AcCa(12:0)	Lipidomics	0.217924	0.724742
AcCa(12:1)	Lipidomics	0.2495	0.685654
AcCa(12:2)	Lipidomics	0.448905	0.44826
AcCa(13:0)	Lipidomics	0.0339258	0.956813
AcCa(14:0)	Lipidomics	-0.393898	0.511763
AcCa(14:1)	Lipidomics	0.0477441	0.939233
AcCa(14:2)	Lipidomics	0.322416	0.596714
AcCa(16:0)	Lipidomics	-0.759636	0.136246
AcCa(16:1)	Lipidomics	-0.276866	0.65204
AcCa(18:0)	Lipidomics	-0.787734	0.113585
AcCa(18:1)	Lipidomics	-0.419356	0.482151
AcCa(18:2)	Lipidomics	-0.713753	0.175735
AcCa(8:0)	Lipidomics	0.667842	0.217988
AcCa(9:0)	Lipidomics	0.684204	0.202636
Cer(d16:1_22:0)	Lipidomics	-0.838069	0.0762936
Cer(d16:1_23:0)	Lipidomics	-0.825264	0.0853463
Cer(d17:1_24:1)	Lipidomics	-0.920639	0.0265159
Cer(d18:0_18:0)	Lipidomics	0.0824118	0.895189
Cer(d18:0_22:0)	Lipidomics	-0.198789	0.74857
Cer(d18:1_16:0)	Lipidomics	-0.612553	0.272047
Cer(d18:1_18:0)	Lipidomics	-0.483459	0.40934
Cer(d18:1_22:0)	Lipidomics	-0.963982	0.0081613
Cer(d18:1_24:0)	Lipidomics	-0.670843	0.215149
Cer(d18:1_24:0+O)	Lipidomics	-0.364193	0.54676
Cer(d18:1_24:1)	Lipidomics	-0.744072	0.149311
Cer(d18:1_26:0)	Lipidomics	-0.413486	0.488946
Cer(d18:1_26:1)	Lipidomics	-0.600353	0.284397
Cer(d18:1_26:2)	Lipidomics	-0.0874984	0.888736
Cer(d18:2_22:0)	Lipidomics	-0.973028	0.005296
Cer(d18:2_24:1)	Lipidomics	-0.858013	0.0628395
Cer(d19:1_22:0)	Lipidomics	-0.854675	0.0650345
Cer(d19:1_24:1)	Lipidomics	-0.570908	0.314784
Cer(m18:0_22:0)	Lipidomics	-0.996855	0.000211653
Cer(m18:0_23:0)	Lipidomics	-0.966041	0.00747371
Cer(m18:0_24:0)	Lipidomics	-0.958352	0.010139
Cer(m18:1_20:0)	Lipidomics	-0.672963	0.213149
Cer(m19:0_24:0)	Lipidomics	-0.577838	0.307561
Cer(t16:0_23:0)	Lipidomics	-0.437039	0.461804
Cer(t16:0_24:1)	Lipidomics	0.251326	0.683404
Cer(t17:0_24:1)	Lipidomics	-0.474014	0.419899
Cer(t18:0_22:0)	Lipidomics	-0.0712242	0.909391
Cer(t18:0_23:0)	Lipidomics	-0.231286	0.708165
Cer(t18:0_24:0)	Lipidomics	-0.413966	0.488389
CerG3GNAc1(d34:1)	Lipidomics	-0.591628	0.293318
CerG3GNAc1(d34:2)	Lipidomics	-0.525785	0.36282
CerG3GNAc1(d42:2)	Lipidomics	-0.713315	0.176125
ChE(18:1)	Lipidomics	-0.26748	0.663539
ChE(18:2)	Lipidomics	-0.275501	0.653711
ChE(18:3)	Lipidomics	-0.71264	0.176728
ChE(20:3)	Lipidomics	-0.426412	0.474009
ChE(20:4)	Lipidomics	-0.117224	0.851088
ChE(20:5)	Lipidomics	-0.624881	0.259715
ChE(22:6)	Lipidomics	-0.322423	0.596706
CmE(8:0)	Lipidomics	-0.160212	0.796887
Co(Q10)	Lipidomics	-0.498257	0.392926
DG(14:0_18:2)	Lipidomics	-0.110281	0.859871
DG(15:0_16:0)	Lipidomics	-0.145085	0.815923
DG(15:0_16:1)	Lipidomics	-0.158215	0.799398
DG(15:0_18:1)	Lipidomics	-0.152205	0.806957
DG(16:0_18:1)	Lipidomics	-0.0241028	0.969314
DG(16:0_18:2)	Lipidomics	0.104567	0.867104
DG(16:1_13:0)	Lipidomics	-0.154501	0.804069
DG(16:1_18:2)	Lipidomics	0.116537	0.851957
DG(17:0_18:1)	Lipidomics	-0.0681425	0.913305
DG(17:1_16:1)	Lipidomics	-0.131573	0.832961
DG(17:1_18:1)	Lipidomics	-0.0294715	0.962481
DG(18:0_18:1)	Lipidomics	0.099914	0.872998
DG(18:1_14:0)	Lipidomics	-0.0835107	0.893795
DG(18:1_18:1)	Lipidomics	0.127853	0.837657
DG(18:1_18:2)	Lipidomics	0.242017	0.694889
DG(18:1_20:3)	Lipidomics	0.502466	0.388285
DG(18:1_20:4)	Lipidomics	0.533925	0.35403
DG(18:2_18:2)	Lipidomics	0.230835	0.708724
DG(18:2_20:4)	Lipidomics	0.578364	0.307015
DG(18:3_18:2)	Lipidomics	-0.285887	0.641018
DG(20:1_18:2)	Lipidomics	0.413726	0.488668
DG(25:0_16:0)	Lipidomics	-0.597857	0.286942
DG(26:2)	Lipidomics	0.292615	0.632818
DG(26:4e)	Lipidomics	0.512707	0.377051
DG(30:2e)	Lipidomics	-0.0782886	0.900422
DG(32:2e)	Lipidomics	-0.11807	0.850018
DG(34:1e)	Lipidomics	-0.256229	0.677364
DG(34:2e)	Lipidomics	-0.875158	0.051948
DG(34:3e)	Lipidomics	-0.249887	0.685177
DG(34:4e)	Lipidomics	0.325091	0.593492
DG(36:1e)	Lipidomics	-0.26917	0.661467
DG(36:3e)	Lipidomics	-0.272434	0.657466
DG(36:4e)	Lipidomics	-0.356538	0.555852
DG(36:5e)	Lipidomics	0.195076	0.753206
GM3(d32:1)	Lipidomics	-0.802838	0.101927
GM3(d33:1)	Lipidomics	0.560178	0.326051
GM3(d34:1)	Lipidomics	-0.0962225	0.877675
GM3(d34:1+O)	Lipidomics	-0.057375	0.926988
GM3(d34:2)	Lipidomics	-0.451696	0.445087
GM3(d36:1)	Lipidomics	-0.207407	0.737827
GM3(d36:1+O)	Lipidomics	0.226003	0.714713
GM3(d36:2)	Lipidomics	-0.226584	0.713992
GM3(d38:1)	Lipidomics	0.0169914	0.978367
GM3(d38:2)	Lipidomics	-0.00991951	0.98737
GM3(d40:1)	Lipidomics	0.482751	0.410129
GM3(d40:1+O)	Lipidomics	-0.018072	0.976991
GM3(d40:2)	Lipidomics	0.332963	0.584028
GM3(d41:1)	Lipidomics	-0.302209	0.621156
GM3(d42:2)	Lipidomics	0.122875	0.843945
GM3(d42:3)	Lipidomics	-0.128494	0.836848
Hex1Cer(d18:1_16:0)	Lipidomics	-0.961626	0.00897174
Hex1Cer(d18:1_16:0+O)	Lipidomics	0.422462	0.478563
Hex1Cer(d40:1)	Lipidomics	0.672245	0.213826
Hex1Cer(d42:1)	Lipidomics	-0.630947	0.253704
Hex2Cer(d18:1_12:0)	Lipidomics	0.201213	0.745547
Hex2Cer(d18:1_14:0)	Lipidomics	-0.77858	0.120832
Hex2Cer(d18:1_16:0)	Lipidomics	-0.752722	0.142006
Hex2Cer(d18:1_22:0)	Lipidomics	0.0233693	0.970248
Hex2Cer(d18:1_24:0)	Lipidomics	-0.1812	0.770558
Hex2Cer(d18:1_24:1)	Lipidomics	-0.569076	0.3167
Hex2Cer(d18:1_24:2)	Lipidomics	-0.543702	0.343543
Hex2Cer(d18:2_16:0)	Lipidomics	-0.602727	0.281982
Hex3Cer(d18:1_14:0)	Lipidomics	-0.750994	0.143457
Hex3Cer(d18:1_16:0)	Lipidomics	-0.299595	0.62433
Hex3Cer(d18:1_24:1)	Lipidomics	-0.324416	0.594305
Hex3Cer(d18:2_16:0)	Lipidomics	-0.166581	0.788887
LPC(12:0)	Lipidomics	-0.309438	0.612392
LPC(14:0)	Lipidomics	-0.519231	0.369935
LPC(15:0)	Lipidomics	-0.878059	0.050171
LPC(16:0)	Lipidomics	-0.765096	0.131748
LPC(16:0e)	Lipidomics	-0.962051	0.00882375
LPC(16:1)	Lipidomics	-0.748866	0.14525
LPC(16:1e)	Lipidomics	-0.785576	0.115281
LPC(17:0)	Lipidomics	-0.747707	0.146228
LPC(17:1)	Lipidomics	-0.596061	0.288776
LPC(18:0)	Lipidomics	-0.78732	0.113909
LPC(18:0e)	Lipidomics	-0.957257	0.0105396
LPC(18:1)	Lipidomics	-0.196624	0.751273
LPC(18:1e)	Lipidomics	-0.851694	0.0670139
LPC(18:2)	Lipidomics	-0.886222	0.0452757
LPC(18:2e)	Lipidomics	-0.940682	0.0171876
LPC(18:3)	Lipidomics	-0.915748	0.0289826
LPC(18:4)	Lipidomics	-0.463971	0.431192
LPC(19:0)	Lipidomics	-0.534943	0.352935
LPC(19:1)	Lipidomics	-0.155632	0.802645
LPC(20:0)	Lipidomics	-0.136998	0.826116
LPC(20:0e)	Lipidomics	-0.931197	0.0214395
LPC(20:1)	Lipidomics	-0.883602	0.0468296
LPC(20:1e)	Lipidomics	-0.908976	0.0325122
LPC(20:2)	Lipidomics	-0.916734	0.0284795
LPC(20:3)	Lipidomics	-0.76733	0.12992
LPC(20:4)	Lipidomics	-0.606922	0.277729
LPC(20:5)	Lipidomics	-0.76165	0.134582
LPC(22:0)	Lipidomics	-0.0732574	0.906809
LPC(22:1)	Lipidomics	-0.30551	0.617151
LPC(22:4)	Lipidomics	-0.585149	0.299988
LPC(22:5)	Lipidomics	-0.956604	0.0107812
LPC(22:6)	Lipidomics	-0.903899	0.0352423
LPC(24:0)	Lipidomics	-0.0317899	0.959531
LPC(24:1)	Lipidomics	-0.291622	0.634027
LPE(16:0)	Lipidomics	-0.813573	0.0938781
LPE(18:1)	Lipidomics	-0.252163	0.682372
LPE(20:4)	Lipidomics	0.577291	0.308129
LPE(20:5)	Lipidomics	-0.419344	0.482164
LPE(22:6)	Lipidomics	0.548474	0.338454
LPG(18:2)	Lipidomics	0.314289	0.606524
LPI(18:1)	Lipidomics	0.79906	0.104807
LPI(18:2)	Lipidomics	0.714035	0.175484
LPI(20:4)	Lipidomics	0.814137	0.0934606
PC(14:1e_18:2)	Lipidomics	-0.447955	0.449341
PC(14:1e_20:4)	Lipidomics	-0.3367	0.579544
PC(16:0_22:6)	Lipidomics	-0.344819	0.569825
PC(16:2e_18:0)	Lipidomics	-0.760279	0.135714
PC(18:3e_18:0)	Lipidomics	-0.480143	0.41304
PC(18:3e_18:1)	Lipidomics	-0.1219	0.845177
PC(26:0)	Lipidomics	-0.194726	0.753643
PC(28:0)	Lipidomics	-0.2687	0.662043
PC(28:1)	Lipidomics	-0.13864	0.824045
PC(29:0)	Lipidomics	0.121373	0.845843
PC(30:0)	Lipidomics	-0.335329	0.581188
PC(30:1)	Lipidomics	-0.268291	0.662545
PC(30:1e)	Lipidomics	-0.582573	0.302651
PC(31:0)	Lipidomics	-0.342787	0.572255
PC(31:0e)	Lipidomics	-0.980993	0.00313664
PC(31:1)	Lipidomics	-0.051916	0.933928
PC(31:2)	Lipidomics	0.947049	0.0145097
PC(32:0)	Lipidomics	-0.294001	0.631132
PC(32:0e)	Lipidomics	-0.741839	0.151214
PC(32:1)	Lipidomics	-0.122096	0.84493
PC(32:1e)	Lipidomics	-0.733879	0.158055
PC(32:2)	Lipidomics	-0.38195	0.525784
PC(32:2e)	Lipidomics	-0.552718	0.333943
PC(32:3)	Lipidomics	-0.28511	0.641967
PC(32:4)	Lipidomics	-0.201974	0.744598
PC(33:0)	Lipidomics	-0.790562	0.111373
PC(33:0e)	Lipidomics	-0.920826	0.0264231
PC(33:1)	Lipidomics	-0.185463	0.765222
PC(33:2)	Lipidomics	-0.411112	0.4917
PC(33:3)	Lipidomics	0.241863	0.69508
PC(34:0)	Lipidomics	-0.733292	0.158563
PC(34:0e)	Lipidomics	-0.811421	0.0954749
PC(34:1)	Lipidomics	0.503641	0.386993
PC(34:1e)	Lipidomics	-0.453395	0.443158
PC(34:2)	Lipidomics	-0.104466	0.867232
PC(34:3)	Lipidomics	0.0865044	0.889997
PC(34:3e)	Lipidomics	0.194206	0.754293
PC(34:4)	Lipidomics	-0.41564	0.486449
PC(34:5)	Lipidomics	-0.310355	0.611283
PC(35:2)	Lipidomics	0.00916701	0.988328
PC(35:3)	Lipidomics	-0.315031	0.605628
PC(35:4)	Lipidomics	-0.0587312	0.925264
PC(35:4e)	Lipidomics	-0.228244	0.711934
PC(35:5)	Lipidomics	0.349764	0.563921
PC(36:1)	Lipidomics	0.0549185	0.930111
PC(36:1e)	Lipidomics	-0.848994	0.0688235
PC(36:2)	Lipidomics	0.693697	0.193876
PC(36:2e)	Lipidomics	-0.683444	0.203342
PC(36:3)	Lipidomics	0.0132715	0.983103
PC(36:4)	Lipidomics	0.190938	0.758376
PC(36:5)	Lipidomics	-0.419658	0.481801
PC(36:5e)	Lipidomics	0.327793	0.590241
PC(37:1)	Lipidomics	-0.55016	0.33666
PC(37:2)	Lipidomics	0.0275538	0.964922
PC(37:3)	Lipidomics	0.424108	0.476664
PC(37:4)	Lipidomics	0.508876	0.381244
PC(37:5)	Lipidomics	-0.635366	0.249349
PC(37:5e)	Lipidomics	-0.117882	0.850256
PC(37:6)	Lipidomics	0.261498	0.670885
PC(38:1)	Lipidomics	-0.366948	0.543495
PC(38:2)	Lipidomics	-0.80089	0.103409
PC(38:3)	Lipidomics	-0.0368524	0.953089
PC(38:4e)	Lipidomics	-0.906545	0.0338106
PC(38:5)	Lipidomics	0.67757	0.208823
PC(38:5e)	Lipidomics	-0.878979	0.049611
PC(38:6e)	Lipidomics	0.679645	0.206882
PC(38:7)	Lipidomics	-0.308441	0.6136
PC(38:7e)	Lipidomics	-0.0788762	0.899676
PC(39:3)	Lipidomics	0.38171	0.526067
PC(39:4)	Lipidomics	0.733349	0.158513
PC(39:4e)	Lipidomics	0.235711	0.702686
PC(39:5)	Lipidomics	-0.242086	0.694805
PC(39:6)	Lipidomics	-0.116805	0.851618
PC(40:1)	Lipidomics	-0.0954428	0.878663
PC(40:10)	Lipidomics	-0.606126	0.278535
PC(40:2)	Lipidomics	0.298567	0.625578
PC(40:2e)	Lipidomics	-0.817138	0.0912498
PC(40:4)	Lipidomics	0.694325	0.1933
PC(40:5)	Lipidomics	-0.327632	0.590434
PC(40:5e)	Lipidomics	-0.735915	0.156297
PC(40:6)	Lipidomics	-0.785225	0.115558
PC(40:6e)	Lipidomics	-0.427443	0.472822
PC(40:7)	Lipidomics	0.225859	0.714891
PC(40:7e)	Lipidomics	-0.601435	0.283296
PC(40:8)	Lipidomics	-0.178195	0.774322
PC(40:8e)	Lipidomics	0.36589	0.544749
PC(40:9)	Lipidomics	-0.545292	0.341846
PC(41:3)	Lipidomics	0.362219	0.549101
PC(41:4)	Lipidomics	-0.463343	0.431901
PC(42:10)	Lipidomics	-0.0197772	0.974821
PC(42:11)	Lipidomics	-0.241997	0.694914
PC(42:3)	Lipidomics	-0.0629046	0.91996
PC(42:3e)	Lipidomics	-0.533093	0.354926
PC(42:4)	Lipidomics	0.576116	0.309352
PC(42:5)	Lipidomics	0.465834	0.429092
PC(42:5e)	Lipidomics	-0.775186	0.123553
PC(42:6e)	Lipidomics	-0.82447	0.0859178
PC(42:7)	Lipidomics	0.0986761	0.874566
PC(42:9)	Lipidomics	-0.502178	0.388602
PC(43:4)	Lipidomics	-0.796735	0.106591
PC(44:3e)	Lipidomics	-0.0461929	0.941206
PC(44:5)	Lipidomics	0.344115	0.570667
PC(44:5e)	Lipidomics	-0.827855	0.0834896
PC(44:6e)	Lipidomics	-0.520663	0.368378
PC(45:4)	Lipidomics	-0.758977	0.136792
PC(47:6)	Lipidomics	-0.824187	0.0861216
PE(16:0_20:5)	Lipidomics	-0.962785	0.00856969
PE(16:0_22:6)	Lipidomics	-0.174746	0.778644
PE(16:0p_18:1)	Lipidomics	-0.815881	0.0921743
PE(16:0p_18:2)	Lipidomics	-0.609896	0.274724
PE(16:0p_20:4)	Lipidomics	-0.390633	0.515587
PE(16:0p_20:5)	Lipidomics	-0.242351	0.694477
PE(16:0p_22:4)	Lipidomics	-0.342459	0.572647
PE(16:1e)	Lipidomics	-0.226177	0.714497
PE(18:0p_16:0)	Lipidomics	-0.367994	0.542256
PE(18:0p_18:1)	Lipidomics	-0.986121	0.00195879
PE(18:0p_18:2)	Lipidomics	-0.225315	0.715566
PE(18:0p_20:4)	Lipidomics	-0.28832	0.638051
PE(18:0p_22:5)	Lipidomics	-0.919449	0.0271097
PE(18:0p_22:6)	Lipidomics	-0.0558894	0.928876
PE(18:1p_18:2)	Lipidomics	-0.406185	0.497425
PE(18:1p_20:4)	Lipidomics	-0.803091	0.101735
PE(18:1p_20:5)	Lipidomics	-0.398709	0.506139
PE(18:2_18:2)	Lipidomics	0.167081	0.78826
PE(18:2e)	Lipidomics	-0.0605016	0.923014
PE(18:3e)	Lipidomics	-0.301551	0.621954
PE(19:0)	Lipidomics	0.183886	0.767195
PE(20:0p_18:2)	Lipidomics	0.014275	0.981825
PE(20:0p_22:6)	Lipidomics	-0.898529	0.0382051
PE(20:3e)	Lipidomics	0.190759	0.758599
PE(22:5e)	Lipidomics	0.290732	0.635112
PE(32:1e)	Lipidomics	-0.452365	0.444327
PE(40:7)	Lipidomics	0.705406	0.183223
PE(42:0)	Lipidomics	-0.5201	0.36899
PE(42:3e)	Lipidomics	-0.072236	0.908106
PE(42:6e)	Lipidomics	-0.894861	0.0402726
PE(42:8e)	Lipidomics	-0.896471	0.0393607
PE(44:7)	Lipidomics	0.548543	0.33838
PE(52:6)	Lipidomics	-0.88138	0.0481601
PI(16:0_18:1)	Lipidomics	-0.227587	0.712749
PI(16:0_18:2)	Lipidomics	0.312561	0.608613
PI(16:0_20:3)	Lipidomics	0.204773	0.741108
PI(16:0_20:5)	Lipidomics	-0.38216	0.525537
PI(16:0_22:6)	Lipidomics	0.600669	0.284076
PI(17:0_20:4)	Lipidomics	0.74488	0.148625
PI(18:0_18:1)	Lipidomics	-0.0473834	0.939692
PI(18:0_20:3)	Lipidomics	0.238392	0.69937
PI(18:0_20:4)	Lipidomics	0.438253	0.460415
PI(18:0_22:4)	Lipidomics	0.554354	0.332208
PI(18:0_22:5)	Lipidomics	-0.56975	0.315996
PI(18:0_22:6)	Lipidomics	0.498441	0.392723
PI(18:1_18:1)	Lipidomics	0.257839	0.675383
PI(18:1_20:4)	Lipidomics	0.0440326	0.943954
PI(18:1_22:6)	Lipidomics	0.581563	0.303696
PI(36:4)	Lipidomics	0.508759	0.381373
PI(37:5)	Lipidomics	0.0925977	0.88227
PS(18:0_18:1)	Lipidomics	0.283234	0.644257
PS(18:0_20:4)	Lipidomics	0.56181	0.324331
PS(18:0_22:6)	Lipidomics	0.601932	0.282791
SM(d18:2_13:0)	Lipidomics	-0.563575	0.322473
SM(d28:1)	Lipidomics	-0.773456	0.124947
SM(d29:1)	Lipidomics	-0.664417	0.22124
SM(d30:1)	Lipidomics	-0.510754	0.379187
SM(d30:2)	Lipidomics	-0.316999	0.60325
SM(d31:1)	Lipidomics	-0.145704	0.815143
SM(d32:0)	Lipidomics	-0.553154	0.333481
SM(d32:1)	Lipidomics	-0.963475	0.0083335
SM(d32:2)	Lipidomics	-0.188454	0.761481
SM(d33:1)	Lipidomics	-0.0640099	0.918556
SM(d33:2)	Lipidomics	0.155096	0.80332
SM(d34:0)	Lipidomics	-0.426826	0.473532
SM(d34:1)	Lipidomics	-0.155397	0.802942
SM(d34:2)	Lipidomics	-0.00240324	0.99694
SM(d34:3)	Lipidomics	0.111244	0.858652
SM(d35:1)	Lipidomics	-0.488154	0.404116
SM(d35:2)	Lipidomics	-0.278297	0.65029
SM(d36:0)	Lipidomics	0.608412	0.276223
SM(d36:2)	Lipidomics	0.119156	0.848645
SM(d36:4)	Lipidomics	-0.0405546	0.948378
SM(d37:1)	Lipidomics	0.0717329	0.908745
SM(d37:2)	Lipidomics	0.043898	0.944125
SM(d38:1)	Lipidomics	-0.371663	0.537917
SM(d38:2)	Lipidomics	0.0897279	0.885908
SM(d38:6)	Lipidomics	0.425683	0.474849
SM(d39:2)	Lipidomics	0.0612645	0.922044
SM(d40:1)	Lipidomics	0.172596	0.781339
SM(d40:3)	Lipidomics	-0.584961	0.300183
SM(d40:4)	Lipidomics	0.455336	0.440956
SM(d41:1)	Lipidomics	0.0580482	0.926132
SM(d41:2)	Lipidomics	-0.142396	0.81931
SM(d41:3)	Lipidomics	0.62879	0.255838
SM(d42:1)	Lipidomics	0.194928	0.75339
SM(d42:2)	Lipidomics	-0.563066	0.323009
SM(d42:3)	Lipidomics	0.680765	0.205837
SM(d42:4)	Lipidomics	0.712453	0.176895
SM(d43:1)	Lipidomics	0.0925821	0.882289
SM(d43:2)	Lipidomics	0.35774	0.554422
SM(d43:3)	Lipidomics	0.253824	0.680326
SM(d44:3)	Lipidomics	-0.0898133	0.8858
SM(d44:4)	Lipidomics	0.443195	0.454766
SM(d44:5)	Lipidomics	0.226175	0.714499
SM(t34:0)	Lipidomics	0.142335	0.819387
SM(t34:1)	Lipidomics	-0.00204924	0.997391
SM(t34:2)	Lipidomics	0.341981	0.573219
SM(t36:1)	Lipidomics	0.834549	0.078751
SM(t38:4)	Lipidomics	0.00715221	0.990894
SM(t38:5)	Lipidomics	0.210639	0.733803
SM(t40:1)	Lipidomics	-0.784496	0.116132
SM(t41:1)	Lipidomics	-0.0786989	0.899901
SM(t42:1)	Lipidomics	0.393036	0.512772
SM(t42:2)	Lipidomics	-0.282668	0.644948
SM(t42:3)	Lipidomics	-0.137912	0.824963
SPH(d24:0)	Lipidomics	-0.197644	0.75
SPH(t18:1)	Lipidomics	-0.159224	0.79813
SPHP(d18:1)	Lipidomics	-0.280019	0.648184
ST(d18:1_16:0)	Lipidomics	-0.873891	0.0527304
ST(d18:1_16:0+O)	Lipidomics	0.0275548	0.964921
ST(d18:1_22:0)	Lipidomics	-0.122769	0.84408
ST(d34:2)	Lipidomics	-0.802065	0.102514
TG(10:0_18:2_18:2)	Lipidomics	0.354616	0.558139
TG(12:1e_6:0_11:2)	Lipidomics	0.480553	0.412582
TG(14:1_14:1_17:1)	Lipidomics	0.358875	0.553073
TG(15:0_9:0_9:0)	Lipidomics	0.294139	0.630963
TG(16:0_10:0_16:0)	Lipidomics	-0.25724	0.676121
TG(16:0_10:0_20:5)	Lipidomics	-0.706822	0.181946
TG(16:0_16:0_18:1)	Lipidomics	-0.266755	0.664429
TG(16:0_16:1_18:1)	Lipidomics	-0.190744	0.758618
TG(16:0_18:1_18:1)	Lipidomics	-0.229551	0.710315
TG(16:0_18:1_18:2)	Lipidomics	-0.180286	0.771702
TG(16:0_18:1_22:6)	Lipidomics	0.512322	0.377472
TG(16:1_18:1_18:2)	Lipidomics	-0.0641542	0.918372
TG(16:1_18:3_18:3)	Lipidomics	-0.37815	0.53026
TG(18:1_14:0_18:2)	Lipidomics	-0.131078	0.833585
TG(18:1_18:1_18:1)	Lipidomics	-0.37711	0.531485
TG(18:1_18:1_18:2)	Lipidomics	-0.436768	0.462115
TG(18:1_18:1_20:3)	Lipidomics	-0.206565	0.738876
TG(18:1_18:2_18:2)	Lipidomics	-0.593014	0.291896
TG(18:1_18:2_18:3)	Lipidomics	-0.407029	0.496443
TG(18:1_18:2_20:3)	Lipidomics	-0.326444	0.591864
TG(18:2_14:1_18:2)	Lipidomics	-0.0560695	0.928648
TG(18:2_18:2_22:6)	Lipidomics	-0.198922	0.748405
TG(18:3_14:1_18:2)	Lipidomics	-0.130914	0.833792
TG(18:3_18:2_18:2)	Lipidomics	0.0756244	0.903804
TG(18:3_18:2_18:3)	Lipidomics	-0.626053	0.258551
TG(18:3_18:3_20:4)	Lipidomics	-0.118793	0.849104
TG(20:5_18:2_18:2)	Lipidomics	0.175301	0.777949
TG(27:0)	Lipidomics	-0.773329	0.125049
TG(33:1)	Lipidomics	0.647226	0.237763
TG(6:0_11:1_14:2)	Lipidomics	0.55536	0.331142
TG(6:0_11:1_18:2)	Lipidomics	0.510497	0.379469
TG(6:0_11:1_18:3)	Lipidomics	0.467208	0.427544
TG(6:0_18:1_18:2)	Lipidomics	0.431897	0.467701
TG(8:0_11:4_18:2)	Lipidomics	0.551419	0.335322
TG(8:0_18:1_18:2)	Lipidomics	0.471336	0.422904
TG(9:0_9:0_11:1)	Lipidomics	0.400647	0.503876
ZyE()	Lipidomics	-0.911004	0.0314414
ZyE(26:6)	Lipidomics	-0.53415	0.353788
ZyE(33:6)	Lipidomics	-0.125226	0.840975
AcCa-Total	Lipidomics	0.349731	0.56396
Cer-Total	Lipidomics	-0.948667	0.0138532
CerG3GNAc1-Total	Lipidomics	-0.606975	0.277676
ChE-Total	Lipidomics	-0.338509	0.577376
CmE-Total	Lipidomics	-0.160212	0.796887
Co-Total	Lipidomics	-0.498257	0.392926
DG-Total	Lipidomics	0.122688	0.844182
GM3-Total	Lipidomics	0.0504966	0.935733
Hex1Cer-Total	Lipidomics	0.660256	0.225209
Hex2Cer-Total	Lipidomics	-0.72786	0.163285
Hex3Cer-Total	Lipidomics	-0.383891	0.523501
LPC-Total	Lipidomics	-0.750771	0.143645
LPE-Total	Lipidomics	0.216867	0.726057
LPG-Total	Lipidomics	0.314289	0.606524
LPI-Total	Lipidomics	0.805397	0.0999903
PC-Total	Lipidomics	-0.0481773	0.938682
PE-Total	Lipidomics	-0.295994	0.628706
PI-Total	Lipidomics	0.345508	0.569002
PS-Total	Lipidomics	0.572104	0.313535
SM-Total	Lipidomics	-0.178781	0.773588
SPH-Total	Lipidomics	-0.173813	0.779813
SPHP-Total	Lipidomics	-0.280019	0.648184
ST-Total	Lipidomics	-0.152729	0.806298
TG-Total	Lipidomics	-0.304145	0.618807
ZyE-Total	Lipidomics	-0.29777	0.626547
23Na	ICP	0.797274	0.106176
24Mg	ICP	0.376293	0.532449
39K	ICP	0.725629	0.165236
44Ca	ICP	0.671251	0.214763
57Fe	ICP	0.905305	0.0344791
63Cu	ICP	0.487312	0.405051
66Zn	ICP	-0.0289017	0.963206

## Sheet: Lean mass
Feature	Platform	Pearson R	P-value		Feature	Platform	Pearson R	P-value		Feature	Platform	Pearson R	P-value		Feature	Platform	Pearson R	P-value
BMI	BfitBwell	0.993639	0.000608367		A2M	Proteomics	0.948193	0.0140448		5-Oxoproline	C01879	-0.928141	0.0228727		AcCa(16:0)	Lipidomics	-0.80266	0.102062
Total mass	BfitBwell	0.989017	0.00137935		AFM	Proteomics	0.975802	0.00450229		Acetylcholine	C01996	0.832325	0.0803154		AcCa(18:0)	Lipidomics	-0.930839	0.0216058
Appendicular lean mass	BfitBwell	0.982986	0.00265732		AHSG	Proteomics	0.758691	0.137029		Asymmetric dimethyl arginine	C03626	-0.79005	0.111772		AcCa(18:2)	Lipidomics	-0.883893	0.0466561
ATRN	Proteomics	0.98032	0.00330423		ALB	Proteomics	-0.920826	0.0264232		Creatine	C00300	-0.969058	0.00650333		Cer(d16:1_22:0)	Lipidomics	-0.97492	0.00474984
PZP	Proteomics	0.978114	0.00387388		ALDOB	Proteomics	-0.823795	0.0864042		Creatinine	C00791	-0.798845	0.104972		Cer(d16:1_23:0)	Lipidomics	-0.729331	0.162002
AFM	Proteomics	0.975802	0.00450229		AMY2A	Proteomics	-0.804598	0.100593		Elaidic carnitine	HMDB06464	-0.719213	0.170885		Cer(d17:1_24:1)	Lipidomics	-0.833791	0.0792831
Trunk fat mass	BfitBwell	0.968977	0.00652863		APOA4	Proteomics	-0.854301	0.0652815		Glycocholate	C01921	-0.761811	0.134449		Cer(d18:1_16:0)	Lipidomics	-0.855849	0.0642597
TFRC	Proteomics	0.963799	0.00822312		APOC1	Proteomics	0.889905	0.0431201		Hydroxyindole-acetylglycine	C05832	0.723338	0.167247		Cer(d18:1_18:0)	Lipidomics	-0.796447	0.106813
GPLD1	Proteomics	0.958135	0.0102178		APOL1	Proteomics	0.893108	0.0412725		IDP	C00104	-0.704051	0.184447		Cer(d18:1_22:0)	Lipidomics	-0.876279	0.0512591
IGKV1-16	Proteomics	0.956635	0.0107694		APOM	Proteomics	0.867368	0.0568164		Kynurenic acid	C01717	-0.951942	0.0125551		Cer(d18:1_24:1)	Lipidomics	-0.907124	0.0335
IGLV5-45	Proteomics	0.952211	0.0124505		ATRN	Proteomics	0.98032	0.00330423		Kynurenine	C00328	0.719201	0.170895		Cer(d18:1_26:1)	Lipidomics	-0.71452	0.175051
Appendicular skeletal muscle index	BfitBwell	0.952093	0.0124966		C1RL	Proteomics	0.790901	0.111109		L-arginine	C00062	0.835765	0.0778996		Cer(d18:2_22:0)	Lipidomics	-0.83763	0.0765986
Bone mass	BfitBwell	0.949769	0.0134121		C7	Proteomics	0.729406	0.161937		L-asparagine	C00152	-0.833541	0.0794588		Cer(d18:2_24:1)	Lipidomics	-0.888695	0.0438247
A2M	Proteomics	0.948193	0.0140448		C9	Proteomics	-0.965352	0.00770169		L-glutamine	C00064	-0.9424	0.0164506		Cer(d19:1_24:1)	Lipidomics	-0.848924	0.0688701
IGKV1-39	Proteomics	0.932412	0.0208779		CA1	Proteomics	0.775886	0.12299		L-leucine	C00123	-0.862518	0.059915		Cer(m18:0_22:0)	Lipidomics	-0.867983	0.0564266
LGALS3BP	Proteomics	0.925196	0.0242823		CA2	Proteomics	-0.9221	0.0257927		L-lysine	C00047	-0.824105	0.0861807		Cer(m18:0_23:0)	Lipidomics	-0.771355	0.126646
CRISP3	Proteomics	0.923786	0.0249666		CAT	Proteomics	0.830805	0.0813908		L-methionine	C00073	-0.741294	0.15168		Cer(m18:0_24:0)	Lipidomics	-0.743364	0.149914
DSP	Proteomics	0.906529	0.0338191		CCL14	Proteomics	-0.966458	0.00733708		L-phenylalanine	C00079	-0.786293	0.114717		Cer(m18:1_20:0)	Lipidomics	-0.759272	0.136548
Grip strength–dominant	BfitBwell	0.906429	0.0338733		CD163	Proteomics	-0.799916	0.104152		Lactate	C01432	-0.835228	0.0782752		CerG3GNAc1(d42:2)	Lipidomics	-0.753688	0.141198
Grip strength–nondominant	BfitBwell	0.904633	0.0348433		CD177	Proteomics	-0.9221	0.0257927		Nicotinic acid	C00253	-0.795457	0.107576		Hex1Cer(d18:1_16:0)	Lipidomics	-0.874616	0.0522824
FCN2	Proteomics	0.900916	0.0368787		CD44	Proteomics	-0.764581	0.13217		Nonanoic acid	C01601	-0.797878	0.105713		Hex2Cer(d18:1_14:0)	Lipidomics	-0.853994	0.0654853
Fat mass	BfitBwell	0.899571	0.0376244		CD5L	Proteomics	0.799534	0.104444		Phosphate	C00009	-0.735856	0.156348		Hex2Cer(d18:1_16:0)	Lipidomics	-0.865576	0.0579549
IGHV3-23	Proteomics	0.898172	0.0384052		CD93	Proteomics	-0.740485	0.152371		Pimelylcarnitine	HMDB0013328	-0.929162	0.0223904		Hex2Cer(d18:1_24:1)	Lipidomics	-0.763827	0.132789
IGHV3-30	Proteomics	0.898172	0.0384052		CDH5	Proteomics	0.746259	0.147454		Quinolinic acid	C03722	0.843017	0.0728808		Hex2Cer(d18:1_24:2)	Lipidomics	-0.730844	0.160686
Functional	BfitBwell	0.898107	0.0384416		CETP	Proteomics	-0.952256	0.0124332		Serotonin	C00780	0.793899	0.10878		Hex2Cer(d18:2_16:0)	Lipidomics	-0.715262	0.17439
APOL1	Proteomics	0.893108	0.0412725		CFD	Proteomics	0.798433	0.105287		Stearoylcarnitine	HMDB0000848	-0.788889	0.11268		LPC(15:0)	Lipidomics	-0.703077	0.185328
APOC1	Proteomics	0.889905	0.0431201		CFHR4	Proteomics	-0.873318	0.0530853		Xanthine	C00385	-0.737104	0.155273		LPC(16:0e)	Lipidomics	-0.886081	0.045359
IGLV2-18	Proteomics	0.884978	0.0460118		CFHR5	Proteomics	-0.816076	0.0920306							LPC(18:0e)	Lipidomics	-0.882997	0.047191
IGLV1-40	Proteomics	0.883769	0.04673		CFI	Proteomics	-0.781143	0.118789							LPC(18:1e)	Lipidomics	-0.849399	0.068551
RNASE1	Proteomics	0.883764	0.0467328		COL18A1	Proteomics	0.820924	0.0884841							LPC(18:2e)	Lipidomics	-0.936556	0.0189996
SM(d42:3)	Lipidomics	0.880236	0.0488499		CORO1A	Proteomics	-0.9221	0.0257927							LPC(20:0e)	Lipidomics	-0.91597	0.0288692
CST3	Proteomics	0.876778	0.0509531		CRISP3	Proteomics	0.923786	0.0249666							LPC(20:1)	Lipidomics	-0.73653	0.155767
LPI(18:1)	Lipidomics	0.876668	0.0510206		CRP	Proteomics	-0.773814	0.124658							LPC(20:1e)	Lipidomics	-0.934807	0.0197855
KRT14	Proteomics	0.871133	0.0544463		CST3	Proteomics	0.876778	0.0509531							LPC(20:2)	Lipidomics	-0.728532	0.162699
FCN3	Proteomics	0.868775	0.0559267		DSP	Proteomics	0.906529	0.0338191							LPC(20:3)	Lipidomics	-0.806812	0.0989238
HSPA5	Proteomics	0.868488	0.0561081		F2	Proteomics	0.82443	0.0859468							LPC(20:4)	Lipidomics	-0.833735	0.0793222
APOM	Proteomics	0.867368	0.0568164		F9	Proteomics	-0.911704	0.0310748							LPC(22:4)	Lipidomics	-0.749135	0.145023
Quinolinic acid	Metabolomics	0.843017	0.0728808		FCGR3B	Proteomics	-0.701508	0.186751							LPC(22:5)	Lipidomics	-0.948545	0.0139026
SM(d42:4)	Lipidomics	0.841801	0.0737151		FCN2	Proteomics	0.900916	0.0368787							LPC(22:6)	Lipidomics	-0.938489	0.0181433
IGKV1D-16	Proteomics	0.838776	0.0758028		FCN3	Proteomics	0.868775	0.0559267							LPI(18:1)	Lipidomics	0.876668	0.0510206
IGLV8-61	Proteomics	0.837064	0.076993		FETUB	Proteomics	-0.821533	0.0880415							PC(31:0e)	Lipidomics	-0.944168	0.0157034
L-arginine	Metabolomics	0.835765	0.0778996		FGB	Proteomics	0.720473	0.169772							PC(31:2)	Lipidomics	0.783357	0.117033
KRT16	Proteomics	0.832774	0.0799987		FGG	Proteomics	-0.73653	0.155767							PC(32:0e)	Lipidomics	-0.806829	0.0989106
Acetylcholine	Metabolomics	0.832325	0.0803154		FGL1	Proteomics	-0.745829	0.147819							PC(32:1e)	Lipidomics	-0.847533	0.0698082
CAT	Proteomics	0.830805	0.0813908		FN1	Proteomics	0.825737	0.0850063							PC(33:0e)	Lipidomics	-0.933904	0.0201948
FN1	Proteomics	0.825737	0.0850063		GPLD1	Proteomics	0.958135	0.0102178							PC(34:0e)	Lipidomics	-0.828043	0.083355
F2	Proteomics	0.82443	0.0859468		HP	Proteomics	-0.857518	0.0631636							PC(36:1e)	Lipidomics	-0.907335	0.0333872
COL18A1	Proteomics	0.820924	0.0884841		HPR	Proteomics	-0.871696	0.0540947							PC(36:2)	Lipidomics	0.805341	0.100032
PI(16:0_22:6)	Lipidomics	0.819195	0.089744		HSPA5	Proteomics	0.868488	0.0561081							PC(38:4e)	Lipidomics	-0.837617	0.0766077
IGHV3-38	Proteomics	0.817403	0.0910554		HSPG2	Proteomics	0.702762	0.185614							PC(38:5e)	Lipidomics	-0.701615	0.186653
IGHV3-13	Proteomics	0.808914	0.0973467		IGFBP1	Proteomics	-0.9221	0.0257927							PC(39:3)	Lipidomics	0.740166	0.152645
IGHV3-20	Proteomics	0.808202	0.0978799		IGHG2	Proteomics	-0.869297	0.0555979							PC(40:2e)	Lipidomics	-0.901981	0.0362918
PC(36:2)	Lipidomics	0.805341	0.100032		IGHG3	Proteomics	-0.853205	0.0660081							PC(40:5e)	Lipidomics	-0.826503	0.0844569
PE(40:7)	Lipidomics	0.802068	0.102512		IGHV1-69D	Proteomics	-0.717402	0.172489							PC(40:6)	Lipidomics	-0.860528	0.0612018
CD5L	Proteomics	0.799534	0.104444		IGHV3-13	Proteomics	0.808914	0.0973467							PC(40:6e)	Lipidomics	-0.734977	0.157106
CFD	Proteomics	0.798433	0.105287		IGHV3-20	Proteomics	0.808202	0.0978799							PC(41:3)	Lipidomics	0.70994	0.179145
Serotonin	Metabolomics	0.793899	0.10878		IGHV3-23	Proteomics	0.898172	0.0384052							PC(41:4)	Lipidomics	-0.71205	0.177255
C1RL	Proteomics	0.790901	0.111109		IGHV3-30	Proteomics	0.898172	0.0384052							PC(42:3e)	Lipidomics	-0.789737	0.112017
PC(31:2)	Lipidomics	0.783357	0.117033		IGHV3-38	Proteomics	0.817403	0.0910554							PC(42:5e)	Lipidomics	-0.904143	0.0351095
JCHAIN	Proteomics	0.782389	0.1178		IGHV3-43	Proteomics	0.768364	0.129076							PC(42:6e)	Lipidomics	-0.902847	0.0358168
PRDX2	Proteomics	0.779202	0.120335		IGKC	Proteomics	0.762394	0.133968							PC(43:4)	Lipidomics	-0.878365	0.0499842
CA1	Proteomics	0.775886	0.12299		IGKV1-16	Proteomics	0.956635	0.0107694							PC(44:5e)	Lipidomics	-0.881661	0.0479914
ITIH3	Proteomics	0.769262	0.128345		IGKV1-39	Proteomics	0.932412	0.0208779							PC(45:4)	Lipidomics	-0.868232	0.0562695
IGHV3-43	Proteomics	0.768364	0.129076		IGKV1-5	Proteomics	0.725324	0.165504							PC(47:6)	Lipidomics	-0.850156	0.0680429
PROS1	Proteomics	0.765507	0.13141		IGKV1D-16	Proteomics	0.838776	0.0758028							PE(16:0_20:5)	Lipidomics	-0.850687	0.0676872
IGKC	Proteomics	0.762394	0.133968		IGKV1D-33	Proteomics	0.742382	0.150751							PE(18:0p_18:1)	Lipidomics	-0.840442	0.0746508
AHSG	Proteomics	0.758691	0.137029		IGKV3D-11	Proteomics	0.702314	0.18602							PE(18:0p_22:5)	Lipidomics	-0.864274	0.0587874
CDH5	Proteomics	0.746259	0.147454		IGKV6D-21	Proteomics	-0.752026	0.14259							PE(20:0p_22:6)	Lipidomics	-0.893691	0.0409394
IGKV1D-33	Proteomics	0.742382	0.150751		IGLV1-40	Proteomics	0.883769	0.04673							PE(40:7)	Lipidomics	0.802068	0.102512
PC(39:3)	Lipidomics	0.740166	0.152645		IGLV2-14	Proteomics	-0.869943	0.0551921							PE(42:6e)	Lipidomics	-0.967571	0.00697594
C7	Proteomics	0.729406	0.161937		IGLV2-18	Proteomics	0.884978	0.0460118							PE(52:6)	Lipidomics	-0.855355	0.0645856
INHBC	Proteomics	0.728319	0.162885		IGLV3-12	Proteomics	-0.9221	0.0257927							PI(16:0_22:6)	Lipidomics	0.819195	0.089744
IGLV3-16	Proteomics	0.72764	0.163478		IGLV3-16	Proteomics	0.72764	0.163478							SM(d28:1)	Lipidomics	-0.714926	0.17469
IGLV3-27	Proteomics	0.72764	0.163478		IGLV3-21	Proteomics	-0.738282	0.15426							SM(d32:1)	Lipidomics	-0.827317	0.0838738
IGKV1-5	Proteomics	0.725324	0.165504		IGLV3-27	Proteomics	0.72764	0.163478							SM(d35:1)	Lipidomics	-0.797419	0.106066
Hydroxyindole-acetylglycine	Metabolomics	0.723338	0.167247		IGLV5-37	Proteomics	-0.926265	0.0237673							SM(d38:6)	Lipidomics	0.705945	0.182736
FGB	Proteomics	0.720473	0.169772		IGLV5-45	Proteomics	0.952211	0.0124505							SM(d42:3)	Lipidomics	0.880236	0.0488499
Kynurenine	Metabolomics	0.719201	0.170895		IGLV8-61	Proteomics	0.837064	0.076993							SM(d42:4)	Lipidomics	0.841801	0.0737151
PC(41:3)	Lipidomics	0.70994	0.179145		IL1RAP	Proteomics	-0.988489	0.00147991							ST(d18:1_16:0)	Lipidomics	-0.780203	0.119537
SM(d38:6)	Lipidomics	0.705945	0.182736		INHBC	Proteomics	0.728319	0.162885							ST(d34:2)	Lipidomics	-0.756445	0.138896
HSPG2	Proteomics	0.702762	0.185614		ITGB1	Proteomics	-0.9221	0.0257927							TG(18:3_18:2_18:3)	Lipidomics	-0.712272	0.177057
IGKV3D-11	Proteomics	0.702314	0.18602		ITIH3	Proteomics	0.769262	0.128345							TG(27:0)	Lipidomics	-0.938307	0.0182234
PC(36:5e)	Lipidomics	0.69557	0.19216		ITIH4	Proteomics	-0.854153	0.0653796							ZyE()	Lipidomics	-0.91919	0.0272392
PI(18:0_22:4)	Lipidomics	0.691344	0.196037		JCHAIN	Proteomics	0.782389	0.1178							ZyE(26:6)	Lipidomics	-0.777981	0.121311
IGHV3-9	Proteomics	0.690734	0.196599		KRT14	Proteomics	0.871133	0.0544463
57Fe	ICP	0.689631	0.197615		KRT16	Proteomics	0.832774	0.0799987
39K	ICP	0.689453	0.197779		LCN2	Proteomics	-0.810461	0.0961904
KRT6A	Proteomics	0.687321	0.199748		LGALS3BP	Proteomics	0.925196	0.0242823
PI(36:4)	Lipidomics	0.687022	0.200024		LILRA3	Proteomics	-0.9221	0.0257927
GGH	Proteomics	0.685009	0.20189		MBL2	Proteomics	-0.878733	0.0497604
CSF1R	Proteomics	0.679594	0.20693		OAF	Proteomics	-0.747561	0.146352
IGHM	Proteomics	0.675185	0.21106		ORM1	Proteomics	-0.766303	0.130759
gamma-Glutamyl-gamma-aminobutyrate	Metabolomics	0.67396	0.212211		P4HB	Proteomics	-0.9221	0.0257927
TG(10:0_18:2_18:2)	Lipidomics	0.671876	0.214174		PRDX2	Proteomics	0.779202	0.120335
PC(34:1)	Lipidomics	0.664636	0.221032		PROS1	Proteomics	0.765507	0.13141
IGHG1	Proteomics	0.662983	0.222605		PZP	Proteomics	0.978114	0.00387388
APMAP	Proteomics	0.662695	0.22288		RNASE1	Proteomics	0.883764	0.0467328
PC(40:2)	Lipidomics	0.661279	0.224231		S100A8	Proteomics	-0.9221	0.0257927
ACT-Gb	BfitBwell	0.658652	0.226744		S100A9	Proteomics	-0.974227	0.00494753
PC(44:5)	Lipidomics	0.654971	0.230278		SAA1	Proteomics	-0.789107	0.112509
L-Homocysteine	Metabolomics	0.654573	0.230662		SAA4	Proteomics	-0.958576	0.0100576
SM(t42:1)	Lipidomics	0.651218	0.233897		SELL	Proteomics	-0.894452	0.0405053
SERPINA4	Proteomics	0.64867	0.236363		SERPINC1	Proteomics	-0.961436	0.00903812
TG(33:1)	Lipidomics	0.648	0.237013		SERPIND1	Proteomics	-0.70556	0.183084
CLEC3B	Proteomics	0.644587	0.240328		SPARCL1	Proteomics	-0.920373	0.0266483
IGKV2D-29	Proteomics	0.64187	0.242977		TCN1	Proteomics	-0.9221	0.0257927
L-valine	Metabolomics	0.637634	0.247122		TFRC	Proteomics	0.963799	0.00822312
PI(18:1_22:6)	Lipidomics	0.635752	0.24897		TLN1	Proteomics	-0.88703	0.0448
GDI2	Proteomics	0.633481	0.251205
HBB	Proteomics	0.632844	0.251833
F5	Proteomics	0.632609	0.252065
6-Hydroxykynurenic acid	Metabolomics	0.629822	0.254816
PC(40:8e)	Lipidomics	0.629632	0.255005
APOC4	Proteomics	0.623942	0.260649
Nicotinate ribonucleotide	Metabolomics	0.623842	0.260749
KRT2	Proteomics	0.622352	0.262233
PC(42:4)	Lipidomics	0.62104	0.263541
FUCA2	Proteomics	0.620561	0.264019
DG(26:4e)	Lipidomics	0.619803	0.264776
B2M	Proteomics	0.619119	0.26546
PI(17:0_20:4)	Lipidomics	0.618936	0.265643
Guanidinoacetate	Metabolomics	0.617602	0.266978
L-Citrulline	Metabolomics	0.617048	0.267533
IGKV3-7	Proteomics	0.612926	0.271672
Anthranilate	Metabolomics	0.611215	0.273394
GP1BA	Proteomics	0.607897	0.276743
SH3BGRL3	Proteomics	0.607822	0.276819
GRN	Proteomics	0.605938	0.278726
PC(39:4e)	Lipidomics	0.603628	0.281068
trans-4-Hydroxy-L-proline	Metabolomics	0.602966	0.28174
PC(34:3e)	Lipidomics	0.602362	0.282354
KRT5	Proteomics	0.600242	0.28451
IGLV3-1	Proteomics	0.597639	0.287164
FBLN5	Proteomics	0.595862	0.28898
PTPRG	Proteomics	0.59337	0.291531
D-Ribose	Metabolomics	0.591661	0.293284
IGLV3-19	Proteomics	0.591476	0.293474
HBD	Proteomics	0.590754	0.294216
GSN	Proteomics	0.588921	0.2961
CFH	Proteomics	0.586017	0.299092
SM(t36:1)	Lipidomics	0.58099	0.30429
PC(42:5)	Lipidomics	0.574645	0.310883
KRT1	Proteomics	0.573569	0.312006
IGLV5-39	Proteomics	0.571949	0.313696
IGLV3-25	Proteomics	0.571232	0.314445
IGKV1-8	Proteomics	0.569754	0.315991
SM(d42:1)	Lipidomics	0.568659	0.317137
Malonylcarnitine	Metabolomics	0.567772	0.318067
BCHE	Proteomics	0.565424	0.32053
CAVIN2	Proteomics	0.56481	0.321175
KRT33B	Proteomics	0.564211	0.321804
MINPP1	Proteomics	0.563997	0.32203
IGKV6-21	Proteomics	0.562582	0.323518
PC(40:7)	Lipidomics	0.560793	0.325403
SM(t34:2)	Lipidomics	0.56075	0.325448
PEPD	Proteomics	0.558253	0.328082
IGFBP3	Proteomics	0.558115	0.328228
SERPINA1	Proteomics	0.558043	0.328305
CNDP1	Proteomics	0.557012	0.329394
F7	Proteomics	0.554761	0.331777
Urate	Metabolomics	0.553207	0.333424
KRT10	Proteomics	0.55272	0.333941
SOD3	Proteomics	0.549185	0.337697
STOM	Proteomics	0.548929	0.337969
PSSc	BfitBwell	0.547352	0.339649
HRNR	Proteomics	0.546134	0.340948
CLU	Proteomics	0.543938	0.343291
PI(16:0_18:2)	Lipidomics	0.543768	0.343474
DG(26:2)	Lipidomics	0.533238	0.35477
IGLV1-44	Proteomics	0.532865	0.355172
TG(8:0_11:4_18:2)	Lipidomics	0.531789	0.356332
Hex1Cer(d40:1)	Lipidomics	0.530414	0.357815
LPI(20:4)	Lipidomics	0.527853	0.360582
BST1	Proteomics	0.525141	0.363517
PLXDC2	Proteomics	0.523878	0.364887
CD109	Proteomics	0.523668	0.365115
PC(38:6e)	Lipidomics	0.522461	0.366425
GM3(d33:1)	Lipidomics	0.521575	0.367387
KRT9	Proteomics	0.52148	0.36749
SERPINF1	Proteomics	0.519729	0.369394
IGKV1D-8	Proteomics	0.518839	0.370362
VTN	Proteomics	0.517715	0.371585
SM(d33:2)	Lipidomics	0.515912	0.373552
SM(d43:1)	Lipidomics	0.506113	0.384275
PC(40:4)	Lipidomics	0.503853	0.386759
23Na	ICP	0.502455	0.388298
PC(39:4)	Lipidomics	0.501225	0.389652
L-aspartate	Metabolomics	0.500415	0.390544
LPI(18:2)	Lipidomics	0.497316	0.393964
ITIH2	Proteomics	0.496593	0.394763
PGLYRP2	Proteomics	0.495743	0.395703
TG(18:3_18:2_18:2)	Lipidomics	0.492355	0.399453
CALR	Proteomics	0.490694	0.401295
LTBP1	Proteomics	0.48805	0.404231
C1QA	Proteomics	0.487808	0.4045
Docosahexaenoic acid	Metabolomics	0.487193	0.405183
GAPDH	Proteomics	0.483893	0.408856
N-Methylethanolamine phosphate	Metabolomics	0.478449	0.414933
5-Hydroxyindoleacetate	Metabolomics	0.478166	0.415249
IGKV2-30	Proteomics	0.4774	0.416106
TG(6:0_11:1_18:3)	Lipidomics	0.473154	0.420863
MASP1	Proteomics	0.472609	0.421475
IGKV2D-24	Proteomics	0.469624	0.424827
PE(44:7)	Lipidomics	0.467656	0.42704
Glycerol 3-phosphate	Metabolomics	0.465339	0.429649
KRT32	Proteomics	0.464296	0.430825
ABI3BP	Proteomics	0.462581	0.432761
PPBP	Proteomics	0.461515	0.433964
F10	Proteomics	0.461261	0.434251
Phosphoserine	Metabolomics	0.459355	0.436405
4-Acetamidobutanoate	Metabolomics	0.456826	0.439268
IGLV4-60	Proteomics	0.456359	0.439797
SHBG	Proteomics	0.456295	0.439869
SM(d34:3)	Lipidomics	0.45552	0.440748
LUM	Proteomics	0.455451	0.440826
Hex1Cer(d18:1_16:0+O)	Lipidomics	0.454382	0.442038
IGHV5-51	Proteomics	0.453246	0.443327
Ascorbate	Metabolomics	0.451392	0.445431
TG(6:0_11:1_18:2)	Lipidomics	0.445793	0.451803
IGLV1-47	Proteomics	0.44466	0.453095
PS(18:0_22:6)	Lipidomics	0.442264	0.455829
SM(t38:5)	Lipidomics	0.441074	0.457188
Acetylcarnitine	Metabolomics	0.440608	0.457721
5-6-Dihydrothymine	Metabolomics	0.434635	0.464559
SM(d41:1)	Lipidomics	0.434148	0.465118
TG(14:1_14:1_17:1)	Lipidomics	0.433251	0.466146
IGLV4-69	Proteomics	0.433125	0.466292
IGHV2-26	Proteomics	0.43015	0.469708
CPN1	Proteomics	0.427856	0.472346
GM3(d40:2)	Lipidomics	0.425998	0.474487
SM(d41:3)	Lipidomics	0.425684	0.474848
Stair climb test	BfitBwell	0.421447	0.479735
HRG	Proteomics	0.419459	0.482032
ZYX	Proteomics	0.419122	0.482421
FBLN1	Proteomics	0.419111	0.482433
IGLV2-11	Proteomics	0.413681	0.48872
PI(16:0_20:3)	Lipidomics	0.412212	0.490423
ERN1	Proteomics	0.411672	0.491049
PIGR	Proteomics	0.409657	0.493389
IGLV10-54	Proteomics	0.408669	0.494536
DG(34:4e)	Lipidomics	0.406612	0.496928
Fast gait speed	BfitBwell	0.405974	0.49767
ITGA2B	Proteomics	0.405888	0.49777
UDP	Metabolomics	0.404663	0.499196
GP1BB	Proteomics	0.402655	0.501535
PF4	Proteomics	0.401386	0.503015
MASP2	Proteomics	0.399836	0.504823
44Ca	ICP	0.397447	0.507612
PS(18:0_18:1)	Lipidomics	0.395843	0.509487
PI16	Proteomics	0.394696	0.510829
ARF3	Proteomics	0.394641	0.510893
PC(42:7)	Lipidomics	0.394431	0.511139
SPARC	Proteomics	0.393702	0.511992
SRGN	Proteomics	0.393413	0.51233
CST6	Proteomics	0.393413	0.51233
DSG1	Proteomics	0.393413	0.51233
IGLV1-50	Proteomics	0.393413	0.51233
SM(d40:1)	Lipidomics	0.392633	0.513244
PON1	Proteomics	0.390365	0.5159
APOA2	Proteomics	0.38595	0.521081
L-Adrenaline	Metabolomics	0.385762	0.521302
FERMT3	Proteomics	0.384302	0.523018
ANPEP	Proteomics	0.38331	0.524184
TAGLN2	Proteomics	0.382745	0.524849
Octadecanoic acid	Metabolomics	0.376583	0.532106
PE(18:0p_22:6)	Lipidomics	0.37657	0.532122
HSPA8	Proteomics	0.374828	0.534178
BTD	Proteomics	0.373735	0.535468
Propionylcarnitine	Metabolomics	0.372963	0.53638
SM(d34:2)	Lipidomics	0.37261	0.536797
IL6ST	Proteomics	0.372185	0.537299
PE(20:0p_18:2)	Lipidomics	0.371844	0.537702
SM(t34:0)	Lipidomics	0.370017	0.539863
TG(6:0_18:1_18:2)	Lipidomics	0.367836	0.542444
F12	Proteomics	0.367783	0.542506
Eicosatetraenoic acid	Metabolomics	0.36735	0.543019
Dodecanedioic acid	Metabolomics	0.364863	0.545966
ACTN1	Proteomics	0.364099	0.546871
IGLV6-57	Proteomics	0.363891	0.547119
HBA1	Proteomics	0.36275	0.548471
ADAMDEC1	Proteomics	0.362387	0.548903
ATP2A3	Proteomics	0.362387	0.548903
CLIC1	Proteomics	0.362387	0.548903
CTSD	Proteomics	0.362387	0.548903
GSTO1	Proteomics	0.362387	0.548903
HLA-B	Proteomics	0.362387	0.548903
MB	Proteomics	0.362387	0.548903
NID1	Proteomics	0.362387	0.548903
PNP	Proteomics	0.362387	0.548903
SFTPB	Proteomics	0.362387	0.548903
Hexadecanoic acid	Metabolomics	0.362181	0.549147
PI(18:0_22:6)	Lipidomics	0.361758	0.549649
PC(38:5)	Lipidomics	0.361461	0.550001
DG(18:1_20:3)	Lipidomics	0.360699	0.550907
Mannitol/Sorbitol/Glucitol/Iditol	Metabolomics	0.36037	0.551297
TG(8:0_18:1_18:2)	Lipidomics	0.359729	0.552059
PC(38:7e)	Lipidomics	0.357503	0.554704
THBS1	Proteomics	0.354586	0.558175
Hexadecenoic acid	Metabolomics	0.353534	0.559427
COLEC11	Proteomics	0.352937	0.560139
SM(d44:4)	Lipidomics	0.352665	0.560463
CPB2	Proteomics	0.352615	0.560522
SM(d33:1)	Lipidomics	0.350186	0.563418
APOA5	Proteomics	0.342371	0.572752
APOH	Proteomics	0.342111	0.573063
D-Arabitol/Xylitol/Ribitol	Metabolomics	0.342024	0.573168
PI(18:0_18:1)	Lipidomics	0.34137	0.57395
Physical	BfitBwell	0.340867	0.574552
PC(37:2)	Lipidomics	0.338071	0.577901
L-cystine	Metabolomics	0.337888	0.57812
TG(16:0_18:1_22:6)	Lipidomics	0.337452	0.578642
PC(42:10)	Lipidomics	0.337423	0.578677
AcCa(9:0)	Lipidomics	0.334241	0.582493
PS(18:0_20:4)	Lipidomics	0.330955	0.586439
Hex2Cer(d18:1_12:0)	Lipidomics	0.328826	0.588997
PTGDS	Proteomics	0.327125	0.591044
PE(19:0)	Lipidomics	0.326777	0.591463
SERPINA5	Proteomics	0.322069	0.597132
Hexanoylcarnitine	Metabolomics	0.321237	0.598136
PC(44:3e)	Lipidomics	0.319824	0.59984
CFHR1	Proteomics	0.319122	0.600688
AcCa(8:0)	Lipidomics	0.317004	0.603243
PC(18:3e_18:1)	Lipidomics	0.316961	0.603296
Octanoylcarnitine	Metabolomics	0.315999	0.604457
D-Rhamnose	Metabolomics	0.315746	0.604763
D-Glucosamine	Metabolomics	0.31362	0.607333
CES-Dc	BfitBwell	0.313583	0.607377
IGKV1D-13	Proteomics	0.312308	0.60892
IGHV1-24	Proteomics	0.31061	0.610974
IGLV1-36	Proteomics	0.307417	0.61484
HYAL1	Proteomics	0.306539	0.615904
NAGLU	Proteomics	0.306539	0.615904
IGHV3-64	Proteomics	0.306489	0.615964
POSTN	Proteomics	0.305875	0.616709
FGA	Proteomics	0.304639	0.618207
TGFBI	Proteomics	0.302855	0.620372
SLC25A3	Proteomics	0.297183	0.627261
PE(18:2_18:2)	Lipidomics	0.295486	0.629324
Triethanolamine	Metabolomics	0.294636	0.630358
CP	Proteomics	0.293524	0.631712
Eicosatrienoic acid	Metabolomics	0.293519	0.631717
PROC	Proteomics	0.292209	0.633313
TNXB	Proteomics	0.291721	0.633907
Sphinganine 1-phosphate	Metabolomics	0.291093	0.634672
TUBB4B	Proteomics	0.291011	0.634772
PDLIM1	Proteomics	0.290564	0.635316
A1BG	Proteomics	0.28947	0.636649
AcCa(10:1)	Lipidomics	0.2859	0.641003
TGFB1	Proteomics	0.285579	0.641394
CKM	Proteomics	0.281823	0.64598
LPC(24:0)	Lipidomics	0.280627	0.647441
PC(36:1)	Lipidomics	0.279768	0.648491
PI(18:1_20:4)	Lipidomics	0.279281	0.649086
TG(12:1e_6:0_11:2)	Lipidomics	0.278917	0.649532
C4A	Proteomics	0.276524	0.652459
C4B	Proteomics	0.276524	0.652459
Dimethylheptanoyl carnitine	Metabolomics	0.27233	0.657594
SOD1	Proteomics	0.27157	0.658525
AMBP	Proteomics	0.270546	0.65978
TUBB1	Proteomics	0.269633	0.660899
PE(42:3e)	Lipidomics	0.269341	0.661257
C6	Proteomics	0.268908	0.661788
IGLC7	Proteomics	0.266965	0.664171
LPE(22:6)	Lipidomics	0.265572	0.665881
L-cysteine	Metabolomics	0.265365	0.666136
DG(18:2_20:4)	Lipidomics	0.264949	0.666646
MMP2	Proteomics	0.264852	0.666765
EFEMP1	Proteomics	0.26453	0.667161
IGHV3-72	Proteomics	0.261269	0.671167
Hydroxyisovaleroyl carnitine	Metabolomics	0.260966	0.671539
IGHV3-21	Proteomics	0.260854	0.671677
IGHV3-48	Proteomics	0.260854	0.671677
IGHV3-7	Proteomics	0.260854	0.671677
Ectoine	Metabolomics	0.257381	0.675948
LPE(20:4)	Lipidomics	0.257376	0.675953
Tetradecenoic acid	Metabolomics	0.252673	0.681744
AcCa(11:0)	Lipidomics	0.252335	0.68216
PC(42:3)	Lipidomics	0.24981	0.685271
APOB	Proteomics	0.245736	0.690297
FCGBP	Proteomics	0.245604	0.690461
2-Oxoglutaramate	Metabolomics	0.243579	0.69296
GM3(d40:1)	Lipidomics	0.2413	0.695776
ICAM1	Proteomics	0.241036	0.696102
PC(29:0)	Lipidomics	0.24083	0.696356
AcCa(13:0)	Lipidomics	0.239523	0.697971
SM(d36:0)	Lipidomics	0.236569	0.701625
ZyE(33:6)	Lipidomics	0.236085	0.702223
DG(36:5e)	Lipidomics	0.232721	0.706388
GPX3	Proteomics	0.232577	0.706565
ACTB	Proteomics	0.229792	0.710016
ACTG1	Proteomics	0.229792	0.710016
PC(31:1)	Lipidomics	0.229587	0.71027
PCOLCE	Proteomics	0.228973	0.71103
SM(d32:2)	Lipidomics	0.228749	0.711308
PC(40:1)	Lipidomics	0.225376	0.71549
MMRN1	Proteomics	0.225072	0.715868
Decanoylcarnitine	Metabolomics	0.22406	0.717123
PC(32:1)	Lipidomics	0.221001	0.72092
ITGB3	Proteomics	0.219689	0.72255
AcCa(10:0)	Lipidomics	0.218313	0.72426
TG(15:0_9:0_9:0)	Lipidomics	0.216113	0.726993
TG(9:0_9:0_11:1)	Lipidomics	0.215558	0.727684
IGKV1-27	Proteomics	0.215103	0.72825
LRG1	Proteomics	0.214251	0.729309
Maltose/Sucrose	Metabolomics	0.212409	0.7316
TG(18:2_14:1_18:2)	Lipidomics	0.211882	0.732256
C4BPA	Proteomics	0.210276	0.734255
PI(18:0_20:4)	Lipidomics	0.208471	0.736502
PC(28:1)	Lipidomics	0.207538	0.737664
SERPINA6	Proteomics	0.204425	0.741542
DG(20:1_18:2)	Lipidomics	0.202532	0.743903
TUBA1B	Proteomics	0.202144	0.744386
LYZ	Proteomics	0.200529	0.7464
IGHV3-30-3	Proteomics	0.196844	0.750998
IGHV3-53	Proteomics	0.196844	0.750998
IGHV3-74	Proteomics	0.196844	0.750998
MYL12B	Proteomics	0.193032	0.755759
SM(d31:1)	Lipidomics	0.190451	0.758984
LPC(22:0)	Lipidomics	0.189351	0.760359
FLNA	Proteomics	0.189076	0.760704
CPN2	Proteomics	0.188432	0.761509
Tetradecanoic acid	Metabolomics	0.188374	0.761581
ADAMTSL4	Proteomics	0.187244	0.762994
PC(32:4)	Lipidomics	0.187056	0.763229
AcCa(12:2)	Lipidomics	0.186756	0.763605
AcCa(10:3)	Lipidomics	0.183116	0.768159
PC(34:3)	Lipidomics	0.182847	0.768496
IGHA1	Proteomics	0.182275	0.769212
TG(6:0_11:1_14:2)	Lipidomics	0.181903	0.769678
PI(18:1_18:1)	Lipidomics	0.180489	0.771448
IGLV3-10	Proteomics	0.18023	0.771772
IGKV2-28	Proteomics	0.17857	0.773851
ILK	Proteomics	0.176218	0.776799
C1QB	Proteomics	0.172999	0.780835
PC(37:3)	Lipidomics	0.172983	0.780854
IGHV7-4-1	Proteomics	0.172845	0.781028
IGHV3-64D	Proteomics	0.172658	0.781263
PFN1	Proteomics	0.172502	0.781458
MYL6B	Proteomics	0.171794	0.782346
L-Carnitine	Metabolomics	0.171559	0.782641
IGHV2-70D	Proteomics	0.17118	0.783116
PC(35:5)	Lipidomics	0.170863	0.783513
GSTP1	Proteomics	0.170575	0.783875
PC(35:2)	Lipidomics	0.170574	0.783876
IGLV1-51	Proteomics	0.169999	0.784597
TG(18:2_18:2_22:6)	Lipidomics	0.168448	0.786543
Dimethylnonanoyl carnitine	Metabolomics	0.166994	0.78837
ROBO4	Proteomics	0.166751	0.788675
C8G	Proteomics	0.164932	0.790959
ACTC1	Proteomics	0.162588	0.793903
LPG(18:2)	Lipidomics	0.161427	0.79536
IGKV3-15	Proteomics	0.159429	0.797872
EIF5A	Proteomics	0.15779	0.799933
IGHV3-38-3	Proteomics	0.156028	0.802148
Octadecadienoic acid	Metabolomics	0.155504	0.802807
IGLC3	Proteomics	0.154075	0.804604
IGLC6	Proteomics	0.154075	0.804604
IGLV9-49	Proteomics	0.151601	0.807718
PARVB	Proteomics	0.150217	0.80946
LPC(20:0)	Lipidomics	0.148807	0.811235
DG(18:1_20:4)	Lipidomics	0.148614	0.811477
KRT83	Proteomics	0.147261	0.813182
KRT85	Proteomics	0.147261	0.813182
TPM4	Proteomics	0.147217	0.813236
SM(d36:4)	Lipidomics	0.145428	0.815491
PE(16:0p_20:5)	Lipidomics	0.143043	0.818495
IGKV3D-15	Proteomics	0.142196	0.819562
PC(40:8)	Lipidomics	0.141561	0.820363
PC(39:5)	Lipidomics	0.137479	0.82551
PC(26:0)	Lipidomics	0.135234	0.828341
PC(42:11)	Lipidomics	0.135196	0.828389
PI(16:0_18:1)	Lipidomics	0.133759	0.830202
LDHB	Proteomics	0.123498	0.843157
Phosphoethanolamine	Metabolomics	0.120322	0.847172
TF	Proteomics	0.120276	0.84723
SM(d40:4)	Lipidomics	0.118508	0.849465
SM(t34:1)	Lipidomics	0.118067	0.850023
SM(t41:1)	Lipidomics	0.118047	0.850047
LTF	Proteomics	0.116293	0.852265
PC(37:4)	Lipidomics	0.116086	0.852527
LPC(24:1)	Lipidomics	0.112629	0.856901
PI(18:0_20:3)	Lipidomics	0.109499	0.86086
AcCa(11:1)	Lipidomics	0.108189	0.862519
PC(32:3)	Lipidomics	0.108044	0.862702
PC(30:1)	Lipidomics	0.106884	0.864171
SERPINF2	Proteomics	0.105098	0.866432
IGHV3-35	Proteomics	0.104181	0.867593
PE(18:0p_20:4)	Lipidomics	0.10369	0.868215
SELENOP	Proteomics	0.103586	0.868347
24Mg	ICP	0.103302	0.868706
SM(d44:5)	Lipidomics	0.103098	0.868964
MST1	Proteomics	0.100368	0.872422
MAN2A1	Proteomics	0.0982078	0.875159
LPC(22:1)	Lipidomics	0.095988	0.877972
SM(d30:2)	Lipidomics	0.0952574	0.878898
PC(38:7)	Lipidomics	0.0926617	0.882188
IGHA2	Proteomics	0.0917378	0.88336
APOD	Proteomics	0.0912832	0.883936
LCP1	Proteomics	0.0908626	0.88447
D-Glucose	Metabolomics	0.0889727	0.886866
IGLL1	Proteomics	0.0875841	0.888627
MCAM	Proteomics	0.0864742	0.890035
GM3(d40:1+O)	Lipidomics	0.0864182	0.890106
IGHV4-39	Proteomics	0.0846467	0.892353
PE(16:0_22:6)	Lipidomics	0.0826542	0.894881
IGKV2-40	Proteomics	0.0807998	0.897235
NRP1	Proteomics	0.0777846	0.901061
63Cu	ICP	0.0768558	0.902241
PE(16:1e)	Lipidomics	0.0766911	0.90245
PC(35:3)	Lipidomics	0.0744299	0.905321
Cer(t16:0_24:1)	Lipidomics	0.074399	0.90536
CFL1	Proteomics	0.0740907	0.905751
VNN1	Proteomics	0.0739981	0.905869
TUBA4A	Proteomics	0.0737852	0.906139
PC(34:5)	Lipidomics	0.0714194	0.909143
IGKV1-12	Proteomics	0.0713582	0.909221
gamma-L-Glutamyl-D-alanine	Metabolomics	0.0696997	0.911327
Cer(t18:0_22:0)	Lipidomics	0.0679101	0.913601
PC(28:0)	Lipidomics	0.065659	0.91646
Hydroxydecanoyl carnitine	Metabolomics	0.0640873	0.918457
APOC2	Proteomics	0.0639937	0.918576
TG(18:3_14:1_18:2)	Lipidomics	0.062442	0.920548
HGFAC	Proteomics	0.0618194	0.921339
Dodecanoic acid	Metabolomics	0.0617503	0.921427
Octenoylcarnitine	Metabolomics	0.0560806	0.928633
PE(18:2e)	Lipidomics	0.0531225	0.932394
TG(18:3_18:3_20:4)	Lipidomics	0.0525074	0.933176
PC(38:1)	Lipidomics	0.0511141	0.934948
PCYOX1	Proteomics	0.0510745	0.934998
1-3-Bisphosphoglycerate	Metabolomics	0.0494064	0.937119
HBG2	Proteomics	0.0478299	0.939124
SM(d43:3)	Lipidomics	0.0465128	0.940799
DG(36:3e)	Lipidomics	0.0453944	0.942222
YWHAZ	Proteomics	0.0451202	0.942571
SM(d41:2)	Lipidomics	0.0422519	0.946219
PE(16:0p_22:4)	Lipidomics	0.0399533	0.949143
3-Phosphonooxypyruvate	Metabolomics	0.0388876	0.950499
SM(d39:2)	Lipidomics	0.0374219	0.952364
Hydroxydodecanoyl carnitine	Metabolomics	0.0345351	0.956037
TG(20:5_18:2_18:2)	Lipidomics	0.0319826	0.959285
ChE(20:4)	Lipidomics	0.0295317	0.962404
PC(37:6)	Lipidomics	0.02882	0.96331
GM3(d41:1)	Lipidomics	0.0281378	0.964179
IGHV4-30-2	Proteomics	0.027312	0.96523
MYH9	Proteomics	0.0255778	0.967437
Dodecenoylcarnitine	Metabolomics	0.0246663	0.968597
PC(30:0)	Lipidomics	0.0230152	0.970699
IGHV4-4	Proteomics	0.0222724	0.971644
Decanoic acid	Metabolomics	0.0221905	0.971748
IGHV4-34	Proteomics	0.0213357	0.972837
IGHV4-38-2	Proteomics	0.0213357	0.972837
IGHV4-61	Proteomics	0.0213357	0.972837
VASP	Proteomics	0.0181264	0.976922
DG(18:2_18:2)	Lipidomics	0.0174184	0.977823
IGHV1-69-2	Proteomics	0.0173482	0.977913
PI(37:5)	Lipidomics	0.0156263	0.980105
IGKV3-20	Proteomics	0.0152391	0.980598
Octadecatrienoic acid	Metabolomics	0.0141944	0.981928
IGHD	Proteomics	0.0134288	0.982902
PC(33:1)	Lipidomics	0.0129648	0.983493
PLEK	Proteomics	0.0124876	0.984101
Hydroxytetradecenoylcarnitine	Metabolomics	0.0110535	0.985927
ACE	Proteomics	0.0100702	0.987178
ECM1	Proteomics	0.00927493	0.988191
PC(36:3)	Lipidomics	0.00893165	0.988628
SM(d43:2)	Lipidomics	0.00687292	0.991249
CAP1	Proteomics	0.00602894	0.992324
TG(18:1_14:0_18:2)	Lipidomics	0.00593522	0.992443
TG(16:1_18:1_18:2)	Lipidomics	0.00576942	0.992654
IGHV3-49	Proteomics	0.00558727	0.992886
PC(38:3)	Lipidomics	0.00259319	0.996698
PI(16:0_20:5)	Lipidomics	0.0014743	0.998123
THBS4	Proteomics	-0.00061356	0.999219
Butyrylcarnitine	Metabolomics	-0.00232465	0.99704
PE(18:3e)	Lipidomics	-0.00376333	0.995208
SERPINA7	Proteomics	-0.00883363	0.988753
GM3(d38:1)	Lipidomics	-0.0103599	0.98681
PC(33:3)	Lipidomics	-0.0177006	0.977464
Emotional	BfitBwell	-0.0196454	0.974988
Octadecenoic acid	Metabolomics	-0.0215953	0.972506
IGHV3-15	Proteomics	-0.0227199	0.971075
LPE(20:5)	Lipidomics	-0.0235487	0.97002
DG(16:1_18:2)	Lipidomics	-0.0236932	0.969836
L-glutamate	Metabolomics	-0.026134	0.966729
TG(16:0_16:0_18:1)	Lipidomics	-0.0270851	0.965518
PE(20:3e)	Lipidomics	-0.027258	0.965298
SM(t42:3)	Lipidomics	-0.0273284	0.965209
LPC(18:1)	Lipidomics	-0.027804	0.964603
MFAP4	Proteomics	-0.0300583	0.961734
LPC(18:4)	Lipidomics	-0.0322469	0.958949
SM(d34:0)	Lipidomics	-0.0340877	0.956607
SERPING1	Proteomics	-0.0370926	0.952783
TG(16:0_16:1_18:1)	Lipidomics	-0.038485	0.951011
F13A1	Proteomics	-0.0420007	0.946539
OLFM1	Proteomics	-0.0447248	0.943074
C1R	Proteomics	-0.0453719	0.942251
PC(32:2)	Lipidomics	-0.0467584	0.940487
ITIH1	Proteomics	-0.0474628	0.939591
.	Proteomics	-0.0479761	0.938938
PE(22:5e)	Lipidomics	-0.052922	0.932649
AcCa(14:2)	Lipidomics	-0.0539391	0.931356
Isovalerylcarnitine	Metabolomics	-0.0553791	0.929525
3alpha-12alpha-Dihydroxy-5beta-cholanate	Metabolomics	-0.0555328	0.92933
VIM	Proteomics	-0.0558628	0.92891
DG(17:1_18:1)	Lipidomics	-0.0559189	0.928839
PC(14:1e_20:4)	Lipidomics	-0.0565376	0.928052
SPP2	Proteomics	-0.0604433	0.923088
PC(36:5)	Lipidomics	-0.0613367	0.921953
Cer(t18:0_23:0)	Lipidomics	-0.0640889	0.918455
ST(d18:1_16:0+O)	Lipidomics	-0.0642805	0.918212
VCL	Proteomics	-0.0645306	0.917894
DG(30:2e)	Lipidomics	-0.0645452	0.917876
KLKB1	Proteomics	-0.0693611	0.911758
GM3(d36:2)	Lipidomics	-0.0720687	0.908319
LPC(12:0)	Lipidomics	-0.0728311	0.907351
Hex3Cer(d18:2_16:0)	Lipidomics	-0.074109	0.905728
PE(18:0p_18:2)	Lipidomics	-0.0754658	0.904005
CFHR2	Proteomics	-0.0765324	0.902651
DG(18:1_18:2)	Lipidomics	-0.0766808	0.902463
DG(18:1_14:0)	Lipidomics	-0.0768561	0.90224
PE(18:1p_18:2)	Lipidomics	-0.0777599	0.901093
Hydroxyoctanoyl carnitine	Metabolomics	-0.0806945	0.897368
DG(16:0_18:2)	Lipidomics	-0.0812456	0.896669
TUBA3C	Proteomics	-0.0852445	0.891595
ALCAM	Proteomics	-0.0854151	0.891378
GM3(d36:1)	Lipidomics	-0.0882935	0.887727
PE(18:1p_20:5)	Lipidomics	-0.0913561	0.883844
LPC(19:1)	Lipidomics	-0.0915867	0.883551
HBE1	Proteomics	-0.0927188	0.882116
TG(16:0_18:1_18:2)	Lipidomics	-0.0930289	0.881723
PC(34:4)	Lipidomics	-0.0930392	0.88171
DG(17:0_18:1)	Lipidomics	-0.0943715	0.880021
SERPINA3	Proteomics	-0.0950497	0.879161
PC(33:2)	Lipidomics	-0.0955048	0.878585
ALDOA	Proteomics	-0.0964606	0.877373
LRP1	Proteomics	-0.0965078	0.877313
SM(d30:1)	Lipidomics	-0.0974582	0.876109
AcCa(12:1)	Lipidomics	-0.099383	0.87367
SM(d38:2)	Lipidomics	-0.099482	0.873545
DG(14:0_18:2)	Lipidomics	-0.100534	0.872211
PC(34:2)	Lipidomics	-0.103169	0.868874
PRDX6	Proteomics	-0.104035	0.867777
ChE(18:1)	Lipidomics	-0.104896	0.866688
DG(32:2e)	Lipidomics	-0.106718	0.864381
2-Oxoglutarate	Metabolomics	-0.107954	0.862816
APCS	Proteomics	-0.109932	0.860313
SM(d34:1)	Lipidomics	-0.112139	0.857521
DG(17:1_16:1)	Lipidomics	-0.116246	0.852326
DG(18:0_18:1)	Lipidomics	-0.11798	0.850132
66Zn	ICP	-0.118477	0.849504
F11	Proteomics	-0.120583	0.846842
FUCA1	Proteomics	-0.120814	0.84655
Itaconate	Metabolomics	-0.121208	0.846052
TMSB4X	Proteomics	-0.121284	0.845956
GM3(d36:1+O)	Lipidomics	-0.12142	0.845784
Co(Q10)	Lipidomics	-0.121928	0.845142
ADIPOQ	Proteomics	-0.122331	0.844632
DG(15:0_16:0)	Lipidomics	-0.122519	0.844395
g-Oxalo-crotonate	Metabolomics	-0.124598	0.841768
C8A	Proteomics	-0.12527	0.84092
Dehydroascorbate	Metabolomics	-0.126155	0.839801
DG(16:1_13:0)	Lipidomics	-0.126615	0.839221
SM(t42:2)	Lipidomics	-0.12747	0.83814
Octanoic acid	Metabolomics	-0.132619	0.831641
ChE(22:6)	Lipidomics	-0.133543	0.830475
L-histidine	Metabolomics	-0.136032	0.827335
2-Hydroxyglutarate	Metabolomics	-0.137181	0.825885
DG(15:0_16:1)	Lipidomics	-0.137338	0.825687
ChE(18:2)	Lipidomics	-0.137362	0.825657
PC(31:0)	Lipidomics	-0.138044	0.824796
Docosapentaenoic acid	Metabolomics	-0.138151	0.824662
CmE(8:0)	Lipidomics	-0.139532	0.82292
ACTR3B	Proteomics	-0.140239	0.82203
ASGR2	Proteomics	-0.140239	0.82203
EEF1A1	Proteomics	-0.140239	0.82203
H3C15	Proteomics	-0.140239	0.82203
HSP90B1	Proteomics	-0.140239	0.82203
IGFBP7	Proteomics	-0.140239	0.82203
MYLPF	Proteomics	-0.140239	0.82203
CFB	Proteomics	-0.141829	0.820024
TIMP1	Proteomics	-0.143323	0.818143
DG(15:0_18:1)	Lipidomics	-0.145332	0.815611
LPE(18:1)	Lipidomics	-0.149197	0.810744
SPH(t18:1)	Lipidomics	-0.153195	0.805711
PC(32:0)	Lipidomics	-0.157057	0.800854
PI(18:0_22:5)	Lipidomics	-0.157733	0.800004
IGHV2-5	Proteomics	-0.157919	0.79977
PC(40:9)	Lipidomics	-0.158146	0.799485
IGLL5	Proteomics	-0.158479	0.799067
DG(18:1_18:1)	Lipidomics	-0.158817	0.798641
AcCa(12:0)	Lipidomics	-0.159232	0.798119
BLVRB	Proteomics	-0.159383	0.79793
APOC3	Proteomics	-0.162108	0.794505
VWF	Proteomics	-0.162253	0.794323
C3	Proteomics	-0.16345	0.792819
TG(18:1_18:1_20:3)	Lipidomics	-0.16953	0.785186
Tetradecenoylcarnitine	Metabolomics	-0.170649	0.783782
MAN1A1	Proteomics	-0.17136	0.78289
Cer(m19:0_24:0)	Lipidomics	-0.171893	0.782221
C2	Proteomics	-0.173507	0.780198
PC(39:6)	Lipidomics	-0.176487	0.776462
Allantoate	Metabolomics	-0.176778	0.776097
DG(16:0_18:1)	Lipidomics	-0.177732	0.774901
PC(16:0_22:6)	Lipidomics	-0.178251	0.774252
GM3(d42:2)	Lipidomics	-0.179599	0.772562
PE(16:0p_20:4)	Lipidomics	-0.183248	0.767993
Cer(t17:0_24:1)	Lipidomics	-0.189963	0.759594
IGFBP6	Proteomics	-0.190467	0.758965
DG(34:3e)	Lipidomics	-0.190798	0.75855
TG(16:0_10:0_16:0)	Lipidomics	-0.191911	0.757159
PE(18:0p_16:0)	Lipidomics	-0.19307	0.755712
C4BPB	Proteomics	-0.199269	0.747972
PON3	Proteomics	-0.199847	0.747251
QSOX1	Proteomics	-0.202063	0.744487
SM(d37:1)	Lipidomics	-0.20542	0.740302
3-Hydroxyisobutyrate	Metabolomics	-0.206005	0.739573
GM3(d34:1)	Lipidomics	-0.207167	0.738126
RARRES2	Proteomics	-0.207533	0.73767
Dodecanoylcarnitine	Metabolomics	-0.207817	0.737316
FACIT-Fatigue	BfitBwell	-0.208929	0.735931
TG(16:1_18:3_18:3)	Lipidomics	-0.209111	0.735705
PC(14:1e_18:2)	Lipidomics	-0.209847	0.734788
TG(16:0_18:1_18:1)	Lipidomics	-0.210894	0.733485
SM(d18:2_13:0)	Lipidomics	-0.212613	0.731346
NCAM1	Proteomics	-0.213177	0.730644
LPC(14:0)	Lipidomics	-0.214981	0.728402
CHL1	Proteomics	-0.218002	0.724645
TG(18:1_18:2_18:3)	Lipidomics	-0.218742	0.723726
LPC(19:0)	Lipidomics	-0.226949	0.71354
PC(36:4)	Lipidomics	-0.227054	0.713409
DG(34:1e)	Lipidomics	-0.228004	0.712232
SPH(d24:0)	Lipidomics	-0.233619	0.705275
DG(36:1e)	Lipidomics	-0.239904	0.697501
PC(37:5e)	Lipidomics	-0.240127	0.697225
Linoelaidyl carnitine	Metabolomics	-0.240289	0.697025
SM(t38:4)	Lipidomics	-0.241679	0.695307
PC(37:1)	Lipidomics	-0.249416	0.685758
PLG	Proteomics	-0.250162	0.684839
SLC4A1	Proteomics	-0.250234	0.684749
PRSS1	Proteomics	-0.251799	0.68282
IGFBP4	Proteomics	-0.254936	0.678957
Butanoic acid	Metabolomics	-0.263969	0.667849
Ornithine	Metabolomics	-0.266769	0.664411
GM3(d34:1+O)	Lipidomics	-0.267115	0.663987
SM(d36:2)	Lipidomics	-0.267727	0.663236
GM3(d42:3)	Lipidomics	-0.268261	0.662581
GM3(d38:2)	Lipidomics	-0.270508	0.659826
Cer(d18:1_26:2)	Lipidomics	-0.27075	0.659529
PC(40:10)	Lipidomics	-0.275485	0.65373
APOF	Proteomics	-0.278603	0.649915
DBH	Proteomics	-0.284605	0.642583
ChE(20:3)	Lipidomics	-0.286159	0.640687
TTR	Proteomics	-0.288503	0.637828
L-threonine	Metabolomics	-0.290957	0.634837
L-proline	Metabolomics	-0.292126	0.633414
IGFBP2	Proteomics	-0.292898	0.632474
ACTBL2	Proteomics	-0.292974	0.632382
ST(d18:1_22:0)	Lipidomics	-0.29339	0.631874
SM(d29:1)	Lipidomics	-0.294619	0.630379
Social	BfitBwell	-0.295138	0.629748
PE(32:1e)	Lipidomics	-0.303603	0.619463
CDH1	Proteomics	-0.30433	0.618583
ChE(20:5)	Lipidomics	-0.304959	0.61782
Taurochenodeoxycholate/Tauroursodeoxycholate	Metabolomics	-0.312328	0.608895
Cer(t18:0_24:0)	Lipidomics	-0.31301	0.60807
Dimethylglycine	Metabolomics	-0.313636	0.607314
KNG1	Proteomics	-0.314288	0.606525
Cer(d18:0_18:0)	Lipidomics	-0.317592	0.602534
IGHV6-1	Proteomics	-0.320355	0.5992
CFP	Proteomics	-0.320804	0.598658
LPC(17:1)	Lipidomics	-0.323168	0.595809
SM(d42:2)	Lipidomics	-0.327071	0.591109
PC(30:1e)	Lipidomics	-0.332762	0.584269
Cer(d18:1_26:0)	Lipidomics	-0.333095	0.583869
IGF2	Proteomics	-0.333805	0.583016
APOE	Proteomics	-0.333974	0.582814
PROCR	Proteomics	-0.334913	0.581687
AcCa(14:1)	Lipidomics	-0.335082	0.581484
Hex2Cer(d18:1_22:0)	Lipidomics	-0.335344	0.58117
Cer(d18:1_24:0+O)	Lipidomics	-0.335696	0.580748
TG(18:1_18:1_18:1)	Lipidomics	-0.338774	0.577058
IGHV3-73	Proteomics	-0.339916	0.575691
SM(d37:2)	Lipidomics	-0.340666	0.574793
IGHV1-2	Proteomics	-0.341649	0.573616
PC(42:9)	Lipidomics	-0.342428	0.572684
VASN	Proteomics	-0.347692	0.566393
SM(d32:0)	Lipidomics	-0.349439	0.564309
PC(32:2e)	Lipidomics	-0.354389	0.55841
Hex1Cer(d42:1)	Lipidomics	-0.355734	0.556808
Tiglylcarnitine	Metabolomics	-0.358517	0.553499
AGT	Proteomics	-0.359448	0.552392
PC(40:7e)	Lipidomics	-0.3601	0.551618
ENPP2	Proteomics	-0.362018	0.549341
Pantothenate	Metabolomics	-0.362219	0.549101
Succinate	Metabolomics	-0.374006	0.535148
ANG	Proteomics	-0.374682	0.53435
Cer(t16:0_23:0)	Lipidomics	-0.37876	0.52954
Malate	Metabolomics	-0.379273	0.528935
C5	Proteomics	-0.379411	0.528773
IGHG4	Proteomics	-0.379907	0.528189
Inosine	Metabolomics	-0.380249	0.527786
SM(d35:2)	Lipidomics	-0.381795	0.525966
Hex3Cer(d18:1_16:0)	Lipidomics	-0.382041	0.525676
Cys-Gly	Metabolomics	-0.385116	0.522061
SM(d44:3)	Lipidomics	-0.389176	0.517295
Eicosapentaenoic acid	Metabolomics	-0.389381	0.517055
PLA2G7	Proteomics	-0.389676	0.516708
TG(18:1_18:2_20:3)	Lipidomics	-0.39563	0.509737
SM(d38:1)	Lipidomics	-0.398808	0.506023
CD14	Proteomics	-0.401129	0.503314
CCL16	Proteomics	-0.401372	0.503032
IGHV4-28	Proteomics	-0.402606	0.501593
DG(36:4e)	Lipidomics	-0.405676	0.498017
ORM2	Proteomics	-0.409327	0.493772
PE(16:0p_18:2)	Lipidomics	-0.414926	0.487277
PRG4	Proteomics	-0.4168	0.485106
GC	Proteomics	-0.417452	0.484353
SPHP(d18:1)	Lipidomics	-0.418816	0.482775
3-Methyldioxyindole	Metabolomics	-0.42402	0.476766
PC(37:5)	Lipidomics	-0.425292	0.475299
dAMP	Metabolomics	-0.430499	0.469308
PC(18:3e_18:0)	Lipidomics	-0.434941	0.464209
Hexadecadienoylcarnitine	Metabolomics	-0.434956	0.464191
RBP4	Proteomics	-0.440459	0.457891
PC(35:4)	Lipidomics	-0.446505	0.450992
TG(16:0_10:0_20:5)	Lipidomics	-0.44724	0.450154
SM(t40:1)	Lipidomics	-0.450643	0.446283
L-serine	Metabolomics	-0.452483	0.444193
Hexadecenoylcarnitine	Metabolomics	-0.454936	0.44141
LBP	Proteomics	-0.458923	0.436894
N1-Acetylspermidine	Metabolomics	-0.465639	0.429311
Hypoxanthine	Metabolomics	-0.466507	0.428334
TG(18:1_18:2_18:2)	Lipidomics	-0.468351	0.426258
Tetradecanoylcarnitine	Metabolomics	-0.469018	0.425508
SERPINA10	Proteomics	-0.469906	0.42451
LPC(20:5)	Lipidomics	-0.470641	0.423684
400 MWT	BfitBwell	-0.476152	0.417504
LPC(16:1e)	Lipidomics	-0.476871	0.416699
PC(33:0)	Lipidomics	-0.478737	0.414611
DG(25:0_16:0)	Lipidomics	-0.481105	0.411966
LPA	Proteomics	-0.481253	0.411801
L-alanine	Metabolomics	-0.487171	0.405208
Methylmalonylcarnitine	Metabolomics	-0.489452	0.402674
LPE(16:0)	Lipidomics	-0.490447	0.40157
Citrate	Metabolomics	-0.491449	0.400458
CAMP	Proteomics	-0.49287	0.398882
TG(18:1_18:1_18:2)	Lipidomics	-0.493401	0.398295
DG(18:3_18:2)	Lipidomics	-0.497557	0.393698
Guanine	Metabolomics	-0.499433	0.391628
CRTAC1	Proteomics	-0.501731	0.389095
AZGP1	Proteomics	-0.501868	0.388944
GM3(d34:2)	Lipidomics	-0.505298	0.385171
PC(38:2)	Lipidomics	-0.510519	0.379444
LPC(16:1)	Lipidomics	-0.512369	0.37742
HPX	Proteomics	-0.513577	0.376101
C1QC	Proteomics	-0.516795	0.372588
MMRN2	Proteomics	-0.519529	0.369611
PC(40:5)	Lipidomics	-0.520407	0.368656
PC(44:6e)	Lipidomics	-0.521765	0.367181
LPC(16:0)	Lipidomics	-0.523381	0.365426
ChE(18:3)	Lipidomics	-0.523903	0.36486
Cer(d18:0_22:0)	Lipidomics	-0.524927	0.36375
CerG3GNAc1(d34:2)	Lipidomics	-0.52862	0.359753
Hex3Cer(d18:1_14:0)	Lipidomics	-0.528937	0.35941
VCAM1	Proteomics	-0.531094	0.357081
CTBS	Proteomics	-0.534834	0.353053
PE(42:0)	Lipidomics	-0.549216	0.337664
Spermidine	Metabolomics	-0.554528	0.332023
LPC(17:0)	Lipidomics	-0.558653	0.32766
MARCO	Proteomics	-0.55985	0.326397
Hex2Cer(d18:1_24:0)	Lipidomics	-0.562379	0.323732
PROZ	Proteomics	-0.563672	0.322371
ACSL4	Proteomics	-0.563917	0.322113
Taurocholate	Metabolomics	-0.564246	0.321767
PRG2	Proteomics	-0.568019	0.317808
L-tryptophan	Metabolomics	-0.571467	0.314199
GM3(d32:1)	Lipidomics	-0.573289	0.312297
PC(34:1e)	Lipidomics	-0.574291	0.311252
C1S	Proteomics	-0.582942	0.30227
HABP2	Proteomics	-0.583319	0.301879
Cer(d18:1_24:0)	Lipidomics	-0.583485	0.301707
PE(16:0p_18:1)	Lipidomics	-0.591103	0.293857
DEFA1	Proteomics	-0.591434	0.293517
IGHV1-46	Proteomics	-0.592628	0.292292
Fumarate	Metabolomics	-0.594002	0.290883
C8B	Proteomics	-0.59438	0.290496
Pyruvate	Metabolomics	-0.595642	0.289205
PC(35:4e)	Lipidomics	-0.601227	0.283508
SM(d40:3)	Lipidomics	-0.60455	0.280132
AcCa(16:1)	Lipidomics	-0.610053	0.274566
AcCa(14:0)	Lipidomics	-0.610062	0.274557
COMP	Proteomics	-0.616081	0.268503
sn-glycero-3-Phosphoethanolamine	Metabolomics	-0.616792	0.267789
DG(34:2e)	Lipidomics	-0.61731	0.26727
RNASE4	Proteomics	-0.617967	0.266612
LPC(18:0)	Lipidomics	-0.624464	0.26013
L-tyrosine	Metabolomics	-0.625708	0.258894
Sphingosine 1-phosphate	Metabolomics	-0.627353	0.257261
IGKV1-17	Proteomics	-0.627478	0.257138
30-s Sit-to-Stand Test	BfitBwell	-0.628127	0.256494
PE(42:8e)	Lipidomics	-0.631657	0.253003
IGLV3-9	Proteomics	-0.638048	0.246716
Hex3Cer(d18:1_24:1)	Lipidomics	-0.641635	0.243207
PLTP	Proteomics	-0.644332	0.240576
IGHV1-3	Proteomics	-0.646203	0.238757
PE(18:1p_20:4)	Lipidomics	-0.647518	0.23748
F13B	Proteomics	-0.647909	0.237101
SAA2	Proteomics	-0.650853	0.23425
5-Hydroxyisourate	Metabolomics	-0.651166	0.233948
Glycodeoxycholate/Glychenodeoxycholate	Metabolomics	-0.655573	0.2297
IGHV1-8	Proteomics	-0.657247	0.228092
APOA1	Proteomics	-0.66311	0.222485
LCAT	Proteomics	-0.663478	0.222134
IGKV4-1	Proteomics	-0.665187	0.220508
EIF2B1	Proteomics	-0.665518	0.220193
CerG3GNAc1(d34:1)	Lipidomics	-0.667862	0.217968
PC(16:2e_18:0)	Lipidomics	-0.668296	0.217557
IGHV1-69	Proteomics	-0.674967	0.211265
PC(36:2e)	Lipidomics	-0.67573	0.210548
Cer(d19:1_22:0)	Lipidomics	-0.677614	0.208781
PC(34:0)	Lipidomics	-0.67816	0.208271
IGFALS	Proteomics	-0.686963	0.200079
AcCa(18:1)	Lipidomics	-0.689241	0.197975
2/3-Phospho-D-glycerate	Metabolomics	-0.691254	0.19612
Diphosphate	Metabolomics	-0.692914	0.194595
LPC(18:3)	Lipidomics	-0.694294	0.193329
IGHV1-18	Proteomics	-0.697087	0.190774
LPC(18:2)	Lipidomics	-0.699083	0.188955
FCGR3B	Proteomics	-0.701508	0.186751
PC(38:5e)	Lipidomics	-0.701615	0.186653
LPC(15:0)	Lipidomics	-0.703077	0.185328
IDP	Metabolomics	-0.704051	0.184447
SERPIND1	Proteomics	-0.70556	0.183084
PC(41:4)	Lipidomics	-0.71205	0.177255
TG(18:3_18:2_18:3)	Lipidomics	-0.712272	0.177057
Cer(d18:1_26:1)	Lipidomics	-0.71452	0.175051
SM(d28:1)	Lipidomics	-0.714926	0.17469
Hex2Cer(d18:2_16:0)	Lipidomics	-0.715262	0.17439
IGHV1-69D	Proteomics	-0.717402	0.172489
Elaidic carnitine	Metabolomics	-0.719213	0.170885
LPC(20:2)	Lipidomics	-0.728532	0.162699
Cer(d16:1_23:0)	Lipidomics	-0.729331	0.162002
Hex2Cer(d18:1_24:2)	Lipidomics	-0.730844	0.160686
PC(40:6e)	Lipidomics	-0.734977	0.157106
Phosphate	Metabolomics	-0.735856	0.156348
LPC(20:1)	Lipidomics	-0.73653	0.155767
FGG	Proteomics	-0.73653	0.155767
Xanthine	Metabolomics	-0.737104	0.155273
IGLV3-21	Proteomics	-0.738282	0.15426
CD93	Proteomics	-0.740485	0.152371
L-methionine	Metabolomics	-0.741294	0.15168
Cer(m18:0_24:0)	Lipidomics	-0.743364	0.149914
FGL1	Proteomics	-0.745829	0.147819
OAF	Proteomics	-0.747561	0.146352
LPC(22:4)	Lipidomics	-0.749135	0.145023
IGKV6D-21	Proteomics	-0.752026	0.14259
CerG3GNAc1(d42:2)	Lipidomics	-0.753688	0.141198
ST(d34:2)	Lipidomics	-0.756445	0.138896
Cer(m18:1_20:0)	Lipidomics	-0.759272	0.136548
Glycocholate	Metabolomics	-0.761811	0.134449
Hex2Cer(d18:1_24:1)	Lipidomics	-0.763827	0.132789
CD44	Proteomics	-0.764581	0.13217
ORM1	Proteomics	-0.766303	0.130759
Cer(m18:0_23:0)	Lipidomics	-0.771355	0.126646
CRP	Proteomics	-0.773814	0.124658
ZyE(26:6)	Lipidomics	-0.777981	0.121311
ST(d18:1_16:0)	Lipidomics	-0.780203	0.119537
CFI	Proteomics	-0.781143	0.118789
L-phenylalanine	Metabolomics	-0.786293	0.114717
Stearoylcarnitine	Metabolomics	-0.788889	0.11268
SAA1	Proteomics	-0.789107	0.112509
PC(42:3e)	Lipidomics	-0.789737	0.112017
Asymmetric dimethyl arginine	Metabolomics	-0.79005	0.111772
Nicotinic acid	Metabolomics	-0.795457	0.107576
Cer(d18:1_18:0)	Lipidomics	-0.796447	0.106813
SM(d35:1)	Lipidomics	-0.797419	0.106066
Nonanoic acid	Metabolomics	-0.797878	0.105713
Creatinine	Metabolomics	-0.798845	0.104972
CD163	Proteomics	-0.799916	0.104152
AcCa(16:0)	Lipidomics	-0.80266	0.102062
AMY2A	Proteomics	-0.804598	0.100593
LPC(20:3)	Lipidomics	-0.806812	0.0989238
PC(32:0e)	Lipidomics	-0.806829	0.0989106
LCN2	Proteomics	-0.810461	0.0961904
CFHR5	Proteomics	-0.816076	0.0920306
FETUB	Proteomics	-0.821533	0.0880415
ALDOB	Proteomics	-0.823795	0.0864042
L-lysine	Metabolomics	-0.824105	0.0861807
PC(40:5e)	Lipidomics	-0.826503	0.0844569
SM(d32:1)	Lipidomics	-0.827317	0.0838738
PC(34:0e)	Lipidomics	-0.828043	0.083355
L-asparagine	Metabolomics	-0.833541	0.0794588
LPC(20:4)	Lipidomics	-0.833735	0.0793222
Cer(d17:1_24:1)	Lipidomics	-0.833791	0.0792831
Lactate	Metabolomics	-0.835228	0.0782752
PC(38:4e)	Lipidomics	-0.837617	0.0766077
Cer(d18:2_22:0)	Lipidomics	-0.83763	0.0765986
PE(18:0p_18:1)	Lipidomics	-0.840442	0.0746508
PC(32:1e)	Lipidomics	-0.847533	0.0698082
Cer(d19:1_24:1)	Lipidomics	-0.848924	0.0688701
LPC(18:1e)	Lipidomics	-0.849399	0.068551
PC(47:6)	Lipidomics	-0.850156	0.0680429
PE(16:0_20:5)	Lipidomics	-0.850687	0.0676872
IGHG3	Proteomics	-0.853205	0.0660081
Hex2Cer(d18:1_14:0)	Lipidomics	-0.853994	0.0654853
ITIH4	Proteomics	-0.854153	0.0653796
APOA4	Proteomics	-0.854301	0.0652815
PE(52:6)	Lipidomics	-0.855355	0.0645856
Cer(d18:1_16:0)	Lipidomics	-0.855849	0.0642597
HP	Proteomics	-0.857518	0.0631636
PC(40:6)	Lipidomics	-0.860528	0.0612018
L-leucine	Metabolomics	-0.862518	0.059915
PE(18:0p_22:5)	Lipidomics	-0.864274	0.0587874
Hex2Cer(d18:1_16:0)	Lipidomics	-0.865576	0.0579549
Cer(m18:0_22:0)	Lipidomics	-0.867983	0.0564266
PC(45:4)	Lipidomics	-0.868232	0.0562695
IGHG2	Proteomics	-0.869297	0.0555979
IGLV2-14	Proteomics	-0.869943	0.0551921
HPR	Proteomics	-0.871696	0.0540947
CFHR4	Proteomics	-0.873318	0.0530853
Hex1Cer(d18:1_16:0)	Lipidomics	-0.874616	0.0522824
Cer(d18:1_22:0)	Lipidomics	-0.876279	0.0512591
PC(43:4)	Lipidomics	-0.878365	0.0499842
MBL2	Proteomics	-0.878733	0.0497604
PC(44:5e)	Lipidomics	-0.881661	0.0479914
LPC(18:0e)	Lipidomics	-0.882997	0.047191
AcCa(18:2)	Lipidomics	-0.883893	0.0466561
LPC(16:0e)	Lipidomics	-0.886081	0.045359
TLN1	Proteomics	-0.88703	0.0448
Cer(d18:2_24:1)	Lipidomics	-0.888695	0.0438247
PE(20:0p_22:6)	Lipidomics	-0.893691	0.0409394
SELL	Proteomics	-0.894452	0.0405053
Usual gait speed	BfitBwell	-0.900835	0.0369233
PC(40:2e)	Lipidomics	-0.901981	0.0362918
PC(42:6e)	Lipidomics	-0.902847	0.0358168
PC(42:5e)	Lipidomics	-0.904143	0.0351095
Cer(d18:1_24:1)	Lipidomics	-0.907124	0.0335
PC(36:1e)	Lipidomics	-0.907335	0.0333872
F9	Proteomics	-0.911704	0.0310748
LPC(20:0e)	Lipidomics	-0.91597	0.0288692
ZyE()	Lipidomics	-0.91919	0.0272392
SPARCL1	Proteomics	-0.920373	0.0266483
ALB	Proteomics	-0.920826	0.0264232
CA2	Proteomics	-0.9221	0.0257927
CD177	Proteomics	-0.9221	0.0257927
CORO1A	Proteomics	-0.9221	0.0257927
IGLV3-12	Proteomics	-0.9221	0.0257927
ITGB1	Proteomics	-0.9221	0.0257927
LILRA3	Proteomics	-0.9221	0.0257927
P4HB	Proteomics	-0.9221	0.0257927
S100A8	Proteomics	-0.9221	0.0257927
TCN1	Proteomics	-0.9221	0.0257927
IGFBP1	Proteomics	-0.9221	0.0257927
IGLV5-37	Proteomics	-0.926265	0.0237673
5-Oxoproline	Metabolomics	-0.928141	0.0228727
Pimelylcarnitine	Metabolomics	-0.929162	0.0223904
AcCa(18:0)	Lipidomics	-0.930839	0.0216058
PC(33:0e)	Lipidomics	-0.933904	0.0201948
LPC(20:1e)	Lipidomics	-0.934807	0.0197855
LPC(18:2e)	Lipidomics	-0.936556	0.0189996
TG(27:0)	Lipidomics	-0.938307	0.0182234
LPC(22:6)	Lipidomics	-0.938489	0.0181433
L-glutamine	Metabolomics	-0.9424	0.0164506
PC(31:0e)	Lipidomics	-0.944168	0.0157034
LPC(22:5)	Lipidomics	-0.948545	0.0139026
Kynurenic acid	Metabolomics	-0.951942	0.0125551
CETP	Proteomics	-0.952256	0.0124332
SAA4	Proteomics	-0.958576	0.0100576
SERPINC1	Proteomics	-0.961436	0.00903812
C9	Proteomics	-0.965352	0.00770169
CCL14	Proteomics	-0.966458	0.00733708
PE(42:6e)	Lipidomics	-0.967571	0.00697594
Creatine	Metabolomics	-0.969058	0.00650333
S100A9	Proteomics	-0.974227	0.00494753
Cer(d16:1_22:0)	Lipidomics	-0.97492	0.00474984
IL1RAP	Proteomics	-0.988489	0.00147991
GOLGA4	Proteomics

## Sheet: Appendicular lean mass
Feature	Platform	Pearson R	P-value
PZP	Proteomics	0.993483	0.000630896
Appendicular skeletal muscle index	BfitBwell	0.989716	0.00124994
ATRN	Proteomics	0.985062	0.00218682
GPLD1	Proteomics	0.983214	0.00260422
Lean mass	BfitBwell	0.982986	0.00265732
IGKV1-16	Proteomics	0.982164	0.00285189
IGKV1-39	Proteomics	0.970208	0.00614507
BMI	BfitBwell	0.958795	0.00997843
AFM	Proteomics	0.95609	0.0109723
A2M	Proteomics	0.955754	0.0110978
TFRC	Proteomics	0.955363	0.0112446
IGLV1-40	Proteomics	0.947338	0.0143921
Total mass	BfitBwell	0.945959	0.0149578
IGHV3-30	Proteomics	0.940019	0.0174744
IGHV3-23	Proteomics	0.940019	0.0174744
Grip strength–dominant	BfitBwell	0.935976	0.0192589
DSP	Proteomics	0.927674	0.0230942
Bone mass	BfitBwell	0.921757	0.0259622
FCN3	Proteomics	0.916231	0.0287357
Trunk fat mass	BfitBwell	0.91303	0.0303839
SM(d42:3)	Lipidomics	0.911107	0.0313877
FCN2	Proteomics	0.909732	0.0321121
IGHV3-13	Proteomics	0.89929	0.0377807
Quinolinic acid	Metabolomics	0.893562	0.041013
IGLV5-45	Proteomics	0.893025	0.04132
IGLV2-18	Proteomics	0.880331	0.0487926
KRT14	Proteomics	0.879655	0.0492014
APOC1	Proteomics	0.876787	0.0509476
HSPA5	Proteomics	0.875945	0.0514641
Functional	BfitBwell	0.873158	0.0531847
IGHV3-20	Proteomics	0.87293	0.0533265
CRISP3	Proteomics	0.870842	0.0546286
PI(16:0_22:6)	Lipidomics	0.8707	0.0547174
Grip strength–nondominant	BfitBwell	0.870583	0.0547903
LPI(18:1)	Lipidomics	0.869371	0.0555512
IGHV3-43	Proteomics	0.868048	0.0563855
L-arginine	Metabolomics	0.85341	0.0658726
LGALS3BP	Proteomics	0.84388	0.0722902
SM(d42:4)	Lipidomics	0.842801	0.0730284
CAT	Proteomics	0.840067	0.0749099
FN1	Proteomics	0.838162	0.0762287
PC(39:3)	Lipidomics	0.837256	0.0768589
JCHAIN	Proteomics	0.829218	0.0825176
AHSG	Proteomics	0.827775	0.0835466
APOL1	Proteomics	0.825565	0.0851294
PC(36:2)	Lipidomics	0.822355	0.087446
RNASE1	Proteomics	0.816143	0.0919814
PC(36:5e)	Lipidomics	0.815009	0.0928168
CDH5	Proteomics	0.81421	0.093407
IGHV3-9	Proteomics	0.811159	0.09567
IGKV1D-33	Proteomics	0.808951	0.0973189
Fat mass	BfitBwell	0.806116	0.0994478
PC(41:3)	Lipidomics	0.801612	0.102859
KRT16	Proteomics	0.800326	0.103839
SM(d38:6)	Lipidomics	0.798062	0.105572
F2	Proteomics	0.796923	0.106447
APOM	Proteomics	0.791272	0.11082
IGHV3-38	Proteomics	0.790098	0.111735
C1RL	Proteomics	0.790024	0.111793
IGLV3-16	Proteomics	0.789444	0.112246
IGLV3-27	Proteomics	0.789444	0.112246
CST3	Proteomics	0.784397	0.116211
IGKC	Proteomics	0.783431	0.116974
IGKV1-5	Proteomics	0.782953	0.117353
IGHG1	Proteomics	0.778338	0.121025
PRDX2	Proteomics	0.776191	0.122745
Hydroxyindole-acetylglycine	Metabolomics	0.773491	0.124918
PE(40:7)	Lipidomics	0.77072	0.127161
COL18A1	Proteomics	0.767545	0.129744
KRT6A	Proteomics	0.767507	0.129775
PC(40:2)	Lipidomics	0.76363	0.132951
Serotonin	Metabolomics	0.760512	0.135521
PC(44:5)	Lipidomics	0.75559	0.139608
INHBC	Proteomics	0.754776	0.140288
L-Citrulline	Metabolomics	0.747555	0.146357
TG(10:0_18:2_18:2)	Lipidomics	0.745853	0.147798
CLEC3B	Proteomics	0.744669	0.148803
PI(36:4)	Lipidomics	0.741469	0.15153
IGLV8-61	Proteomics	0.740344	0.152493
ACT-Gb	BfitBwell	0.738395	0.154163
CA1	Proteomics	0.736925	0.155427
GGH	Proteomics	0.734596	0.157435
PC(34:3e)	Lipidomics	0.732244	0.159471
IGKV1D-16	Proteomics	0.728141	0.16304
PC(39:4e)	Lipidomics	0.727192	0.163869
APMAP	Proteomics	0.726994	0.164042
KRT5	Proteomics	0.724186	0.166502
Acetylcholine	Metabolomics	0.721287	0.169053
SM(t42:1)	Lipidomics	0.719628	0.170518
CD5L	Proteomics	0.718595	0.171432
SERPINA4	Proteomics	0.717546	0.172362
IGLV3-1	Proteomics	0.714835	0.174771
PI(18:0_22:4)	Lipidomics	0.71474	0.174855
Kynurenine	Metabolomics	0.711589	0.177667
PC(34:1)	Lipidomics	0.709279	0.179738
IGLV3-19	Proteomics	0.70883	0.180141
IGKV3D-11	Proteomics	0.708179	0.180726
L-valine	Metabolomics	0.703467	0.184975
IGKV2D-29	Proteomics	0.700253	0.187891
PROS1	Proteomics	0.699723	0.188372
ITIH3	Proteomics	0.695817	0.191935
GSN	Proteomics	0.692119	0.195325
C7	Proteomics	0.688078	0.199048
CFD	Proteomics	0.683342	0.203437
PC(40:8e)	Lipidomics	0.682972	0.203781
SM(d42:1)	Lipidomics	0.68276	0.203979
PC(31:2)	Lipidomics	0.681983	0.204702
KRT2	Proteomics	0.678994	0.207491
gamma-Glutamyl-gamma-aminobutyrate	Metabolomics	0.67809	0.208336
BCHE	Proteomics	0.67734	0.209038
Guanidinoacetate	Metabolomics	0.676227	0.210081
Urate	Metabolomics	0.676082	0.210218
IGLV3-25	Proteomics	0.674215	0.211972
CSF1R	Proteomics	0.671809	0.214237
MINPP1	Proteomics	0.664961	0.220723
IGLV5-39	Proteomics	0.660852	0.22464
DG(26:4e)	Lipidomics	0.659932	0.225519
HRNR	Proteomics	0.656233	0.229065
KRT10	Proteomics	0.64965	0.235413
CNDP1	Proteomics	0.649031	0.236013
IGKV1-8	Proteomics	0.648045	0.236969
L-Homocysteine	Metabolomics	0.646338	0.238625
KRT33B	Proteomics	0.645542	0.239399
PC(40:7)	Lipidomics	0.643463	0.241423
FGB	Proteomics	0.640778	0.244044
SM(d43:1)	Lipidomics	0.636795	0.247946
PLXDC2	Proteomics	0.636773	0.247967
TG(18:3_18:2_18:2)	Lipidomics	0.636512	0.248223
SM(d33:2)	Lipidomics	0.632716	0.251959
C1QA	Proteomics	0.628686	0.25594
PI(16:0_18:2)	Lipidomics	0.623771	0.260819
KRT1	Proteomics	0.623326	0.261263
PI(18:1_22:6)	Lipidomics	0.620467	0.264113
HSPG2	Proteomics	0.619446	0.265133
GDI2	Proteomics	0.619176	0.265403
trans-4-Hydroxy-L-proline	Metabolomics	0.619096	0.265483
SM(t34:2)	Lipidomics	0.617639	0.266941
HBD	Proteomics	0.616645	0.267936
PEPD	Proteomics	0.616592	0.26799
39K	ICP	0.614658	0.269931
PC(42:4)	Lipidomics	0.610328	0.274288
TG(33:1)	Lipidomics	0.606126	0.278535
HBB	Proteomics	0.605815	0.27885
SHBG	Proteomics	0.60443	0.280254
IGFBP3	Proteomics	0.598315	0.286474
IGLV1-44	Proteomics	0.591676	0.293269
APOC4	Proteomics	0.587487	0.297577
IGHV5-51	Proteomics	0.58654	0.298553
6-Hydroxykynurenic acid	Metabolomics	0.586484	0.298611
BST1	Proteomics	0.585927	0.299185
IGLV4-69	Proteomics	0.58517	0.299966
IGKV2D-24	Proteomics	0.584737	0.300413
IGHV2-26	Proteomics	0.581337	0.303931
PGLYRP2	Proteomics	0.578116	0.307272
PC(42:5)	Lipidomics	0.576676	0.308769
DG(26:2)	Lipidomics	0.571759	0.313894
IGLV1-47	Proteomics	0.571222	0.314456
Stair climb test	BfitBwell	0.565209	0.320756
Glycerol 3-phosphate	Metabolomics	0.564055	0.321969
IGHM	Proteomics	0.561512	0.324645
KRT9	Proteomics	0.560925	0.325263
HRG	Proteomics	0.558768	0.327539
L-aspartate	Metabolomics	0.558251	0.328085
SM(d34:3)	Lipidomics	0.557834	0.328526
PI(17:0_20:4)	Lipidomics	0.555609	0.330879
LUM	Proteomics	0.554831	0.331703
57Fe	ICP	0.552968	0.333678
B2M	Proteomics	0.552112	0.334586
PI16	Proteomics	0.551578	0.335153
CLU	Proteomics	0.550094	0.33673
APOA2	Proteomics	0.547224	0.339785
SM(d41:1)	Lipidomics	0.545023	0.342133
IGKV3-7	Proteomics	0.541494	0.345905
Nicotinate ribonucleotide	Metabolomics	0.540427	0.347048
Anthranilate	Metabolomics	0.538	0.34965
GP1BA	Proteomics	0.535214	0.352643
Malonylcarnitine	Metabolomics	0.532163	0.355929
5-Hydroxyindoleacetate	Metabolomics	0.530342	0.357893
UDP	Metabolomics	0.527236	0.36125
5-6-Dihydrothymine	Metabolomics	0.526906	0.361607
PE(18:0p_22:6)	Lipidomics	0.523387	0.36542
MASP1	Proteomics	0.523145	0.365683
GRN	Proteomics	0.522235	0.36667
SM(t38:5)	Lipidomics	0.518273	0.370978
PC(38:7e)	Lipidomics	0.515826	0.373645
Phosphoserine	Metabolomics	0.514736	0.374834
CD109	Proteomics	0.511808	0.378034
CFH	Proteomics	0.508656	0.381485
F5	Proteomics	0.507392	0.382872
CAVIN2	Proteomics	0.505439	0.385016
D-Ribose	Metabolomics	0.503676	0.386954
KRT32	Proteomics	0.503191	0.387488
FUCA2	Proteomics	0.501062	0.389831
FBLN1	Proteomics	0.49923	0.391851
TG(8:0_11:4_18:2)	Lipidomics	0.49883	0.392293
D-Arabitol/Xylitol/Ribitol	Metabolomics	0.498545	0.392608
SERPINF1	Proteomics	0.498397	0.39277
N-Methylethanolamine phosphate	Metabolomics	0.496313	0.395072
IGKV2-30	Proteomics	0.492623	0.399157
SM(d34:2)	Lipidomics	0.492446	0.399352
ERN1	Proteomics	0.491234	0.400696
SM(d33:1)	Lipidomics	0.487876	0.404424
PTPRG	Proteomics	0.482525	0.410382
PI(16:0_20:3)	Lipidomics	0.481824	0.411163
F7	Proteomics	0.480659	0.412463
GM3(d33:1)	Lipidomics	0.480618	0.412509
PC(18:3e_18:1)	Lipidomics	0.477799	0.41566
PC(42:7)	Lipidomics	0.477648	0.415829
IGLV6-57	Proteomics	0.476389	0.417238
PE(20:0p_18:2)	Lipidomics	0.474149	0.419747
Hex1Cer(d18:1_16:0+O)	Lipidomics	0.474012	0.419901
PI(18:0_18:1)	Lipidomics	0.472174	0.421963
PC(37:2)	Lipidomics	0.471246	0.423004
Hex1Cer(d40:1)	Lipidomics	0.470657	0.423666
SH3BGRL3	Proteomics	0.469692	0.424751
PC(42:10)	Lipidomics	0.468647	0.425926
Ascorbate	Metabolomics	0.460896	0.434664
ITIH2	Proteomics	0.459228	0.436549
Fast gait speed	BfitBwell	0.458238	0.437669
POSTN	Proteomics	0.455244	0.441061
DG(34:4e)	Lipidomics	0.453587	0.442939
Physical	BfitBwell	0.452226	0.444484
SM(d40:1)	Lipidomics	0.451597	0.445199
SM(t36:1)	Lipidomics	0.451162	0.445693
LTBP1	Proteomics	0.450105	0.446894
FBLN5	Proteomics	0.449531	0.447548
TG(6:0_11:1_18:3)	Lipidomics	0.446989	0.450441
PC(44:3e)	Lipidomics	0.442819	0.455196
STOM	Proteomics	0.440204	0.458183
GM3(d40:2)	Lipidomics	0.434774	0.4644
PS(18:0_18:1)	Lipidomics	0.434322	0.464919
VTN	Proteomics	0.43303	0.4664
D-Rhamnose	Metabolomics	0.431743	0.467879
PPBP	Proteomics	0.425608	0.474935
ABI3BP	Proteomics	0.424308	0.476434
IGHV3-64	Proteomics	0.423593	0.477258
IGLV1-36	Proteomics	0.42253	0.478484
IGLV10-54	Proteomics	0.42134	0.479858
BTD	Proteomics	0.420445	0.480892
CALR	Proteomics	0.416767	0.485145
IGKV6-21	Proteomics	0.415633	0.486458
SPARC	Proteomics	0.415303	0.48684
APOB	Proteomics	0.413772	0.488613
SRGN	Proteomics	0.411583	0.491153
DSG1	Proteomics	0.411583	0.491153
IGLV1-50	Proteomics	0.411583	0.491153
NAGLU	Proteomics	0.411583	0.491153
CST6	Proteomics	0.411583	0.491153
HYAL1	Proteomics	0.411583	0.491153
Ectoine	Metabolomics	0.41118	0.49162
PTGDS	Proteomics	0.410936	0.491903
SLC25A3	Proteomics	0.410821	0.492038
SM(t34:0)	Lipidomics	0.407823	0.495519
TG(14:1_14:1_17:1)	Lipidomics	0.40665	0.496884
LPC(24:0)	Lipidomics	0.403395	0.500673
PSSc	BfitBwell	0.403326	0.500753
TG(6:0_11:1_18:2)	Lipidomics	0.40115	0.50329
PE(19:0)	Lipidomics	0.400042	0.504583
APOA5	Proteomics	0.399873	0.50478
CPB2	Proteomics	0.399204	0.505561
PC(38:6e)	Lipidomics	0.398599	0.506267
PE(44:7)	Lipidomics	0.39826	0.506662
Docosahexaenoic acid	Metabolomics	0.397948	0.507027
PC(40:4)	Lipidomics	0.396787	0.508384
SERPINA1	Proteomics	0.396776	0.508397
Triethanolamine	Metabolomics	0.396382	0.508857
IGHV3-48	Proteomics	0.395767	0.509576
IGHV3-7	Proteomics	0.395767	0.509576
IGHV3-21	Proteomics	0.395767	0.509576
SERPINA5	Proteomics	0.394637	0.510898
PE(42:3e)	Lipidomics	0.392854	0.512985
IGLV2-11	Proteomics	0.391572	0.514486
SOD3	Proteomics	0.39096	0.515203
IGLC7	Proteomics	0.389288	0.517164
LPI(18:2)	Lipidomics	0.384329	0.522986
ZyE(33:6)	Lipidomics	0.383883	0.52351
PF4	Proteomics	0.383053	0.524487
PC(39:4)	Lipidomics	0.380382	0.527629
LPI(20:4)	Lipidomics	0.379683	0.528453
4-Acetamidobutanoate	Metabolomics	0.379458	0.528718
Acetylcarnitine	Metabolomics	0.379349	0.528847
FCGBP	Proteomics	0.376165	0.532599
SM(d32:2)	Lipidomics	0.375794	0.533038
HBA1	Proteomics	0.374887	0.534108
IGKV1D-8	Proteomics	0.372844	0.536521
PC(32:1)	Lipidomics	0.370274	0.539558
L-cysteine	Metabolomics	0.368274	0.541925
PC(42:3)	Lipidomics	0.366086	0.544516
GAPDH	Proteomics	0.365617	0.545072
TGFBI	Proteomics	0.363083	0.548077
23Na	ICP	0.361845	0.549545
Hex2Cer(d18:1_12:0)	Lipidomics	0.361551	0.549895
PS(18:0_22:6)	Lipidomics	0.359673	0.552125
COLEC11	Proteomics	0.357645	0.554535
PI(18:1_20:4)	Lipidomics	0.357529	0.554673
PC(31:1)	Lipidomics	0.356288	0.55615
CFHR1	Proteomics	0.350121	0.563495
IGLV4-60	Proteomics	0.349687	0.564013
Mannitol/Sorbitol/Glucitol/Iditol	Metabolomics	0.347857	0.566197
IGKV1-27	Proteomics	0.346547	0.56776
2-Oxoglutaramate	Metabolomics	0.346017	0.568394
C1QB	Proteomics	0.34521	0.569358
PC(36:1)	Lipidomics	0.342067	0.573115
PC(40:1)	Lipidomics	0.341899	0.573318
IGLV1-51	Proteomics	0.340765	0.574674
PC(28:1)	Lipidomics	0.339051	0.576726
TGFB1	Proteomics	0.336401	0.579902
L-cystine	Metabolomics	0.335866	0.580544
CPN1	Proteomics	0.335411	0.581089
PC(32:4)	Lipidomics	0.33266	0.584391
IGHV3-72	Proteomics	0.330587	0.586881
IL6ST	Proteomics	0.328091	0.589881
TNXB	Proteomics	0.326905	0.591308
IGLV3-10	Proteomics	0.326721	0.59153
IGHV3-74	Proteomics	0.326565	0.591718
IGHV3-53	Proteomics	0.326565	0.591718
IGHV3-30-3	Proteomics	0.326565	0.591718
ITGA2B	Proteomics	0.325625	0.592849
TAGLN2	Proteomics	0.325563	0.592923
SM(d44:4)	Lipidomics	0.323031	0.595973
ARF3	Proteomics	0.322841	0.596203
Propionylcarnitine	Metabolomics	0.322779	0.596277
GP1BB	Proteomics	0.322148	0.597038
TG(6:0_18:1_18:2)	Lipidomics	0.316987	0.603264
THBS1	Proteomics	0.314013	0.606858
TG(18:2_14:1_18:2)	Lipidomics	0.311711	0.609641
PROC	Proteomics	0.309591	0.612207
FERMT3	Proteomics	0.301917	0.621509
IGHV7-4-1	Proteomics	0.300113	0.623701
Maltose/Sucrose	Metabolomics	0.29963	0.624287
ROBO4	Proteomics	0.298916	0.625154
SM(d41:3)	Lipidomics	0.298605	0.625533
F10	Proteomics	0.29707	0.627398
PE(18:2_18:2)	Lipidomics	0.296691	0.627859
SM(d31:1)	Lipidomics	0.295997	0.628703
IGHA1	Proteomics	0.295491	0.629318
LPC(22:0)	Lipidomics	0.29542	0.629405
ZYX	Proteomics	0.295185	0.629691
MASP2	Proteomics	0.294754	0.630215
TG(18:2_18:2_22:6)	Lipidomics	0.291405	0.634292
TG(8:0_18:1_18:2)	Lipidomics	0.290557	0.635324
Hexadecenoic acid	Metabolomics	0.289122	0.637073
ACTN1	Proteomics	0.288989	0.637236
IGHV1-24	Proteomics	0.286559	0.640198
IGKV3-15	Proteomics	0.286217	0.640616
Dodecanedioic acid	Metabolomics	0.285879	0.641028
PI(16:0_18:1)	Lipidomics	0.284733	0.642427
C6	Proteomics	0.28369	0.6437
PI(18:0_22:6)	Lipidomics	0.283	0.644543
IGLV9-49	Proteomics	0.282553	0.645089
AcCa(13:0)	Lipidomics	0.279861	0.648378
Octadecanoic acid	Metabolomics	0.279599	0.648698
DG(18:1_20:3)	Lipidomics	0.279426	0.64891
PE(16:0p_20:5)	Lipidomics	0.278311	0.650273
44Ca	ICP	0.27803	0.650616
HSPA8	Proteomics	0.277382	0.651409
IGLC3	Proteomics	0.276484	0.652507
IGLC6	Proteomics	0.276484	0.652507
SM(d30:2)	Lipidomics	0.274044	0.655495
LPC(20:0)	Lipidomics	0.272904	0.656891
PE(18:0p_20:4)	Lipidomics	0.272219	0.657729
TG(16:0_18:1_22:6)	Lipidomics	0.270578	0.659741
IGKV3D-15	Proteomics	0.269474	0.661095
IGKV1D-13	Proteomics	0.269108	0.661543
L-Adrenaline	Metabolomics	0.266924	0.664222
PC(40:8)	Lipidomics	0.266714	0.66448
LPC(24:1)	Lipidomics	0.266218	0.665088
PC(39:5)	Lipidomics	0.265733	0.665683
PC(26:0)	Lipidomics	0.263548	0.668366
TF	Proteomics	0.263038	0.668993
PC(32:3)	Lipidomics	0.262484	0.669674
PC(42:11)	Lipidomics	0.260086	0.672621
MMP2	Proteomics	0.25828	0.674842
IGHV2-70D	Proteomics	0.257689	0.675568
PON1	Proteomics	0.257143	0.67624
PC(30:1)	Lipidomics	0.254495	0.6795
DG(36:5e)	Lipidomics	0.252519	0.681934
PC(35:3)	Lipidomics	0.249258	0.685953
LPC(22:1)	Lipidomics	0.245715	0.690323
FGA	Proteomics	0.245284	0.690855
PIGR	Proteomics	0.242577	0.694198
PS(18:0_20:4)	Lipidomics	0.241787	0.695173
ANPEP	Proteomics	0.240469	0.696802
PC(29:0)	Lipidomics	0.240254	0.697068
IGKV2-28	Proteomics	0.238927	0.698708
EFEMP1	Proteomics	0.236064	0.702249
SM(d36:4)	Lipidomics	0.235085	0.703461
CPN2	Proteomics	0.234658	0.70399
PC(38:7)	Lipidomics	0.23443	0.704271
CKM	Proteomics	0.233378	0.705573
PC(35:2)	Lipidomics	0.232442	0.706733
PC(38:1)	Lipidomics	0.228632	0.711453
IGHV4-39	Proteomics	0.228207	0.71198
PC(38:5)	Lipidomics	0.223981	0.717222
PE(16:1e)	Lipidomics	0.220014	0.722146
LDHB	Proteomics	0.219709	0.722525
PC(34:5)	Lipidomics	0.219095	0.723287
LTF	Proteomics	0.216214	0.726868
PE(16:0p_22:4)	Lipidomics	0.21331	0.730479
F12	Proteomics	0.208009	0.737078
PCYOX1	Proteomics	0.207794	0.737345
IGLL1	Proteomics	0.204224	0.741793
Hexadecanoic acid	Metabolomics	0.201761	0.744864
PC(28:0)	Lipidomics	0.201435	0.74527
TUBB4B	Proteomics	0.198654	0.74874
IGHA2	Proteomics	0.197636	0.75001
PDLIM1	Proteomics	0.196475	0.751459
APOH	Proteomics	0.196064	0.751972
EIF5A	Proteomics	0.195627	0.752518
MB	Proteomics	0.194288	0.754191
SFTPB	Proteomics	0.194288	0.754191
ADAMDEC1	Proteomics	0.194288	0.754191
HLA-B	Proteomics	0.194288	0.754191
PNP	Proteomics	0.194288	0.754191
CTSD	Proteomics	0.194288	0.754191
GSTO1	Proteomics	0.194288	0.754191
ATP2A3	Proteomics	0.194288	0.754191
CLIC1	Proteomics	0.194288	0.754191
NID1	Proteomics	0.194288	0.754191
APOD	Proteomics	0.193929	0.754638
MAN2A1	Proteomics	0.190626	0.758765
Eicosatetraenoic acid	Metabolomics	0.190379	0.759074
SM(t41:1)	Lipidomics	0.187643	0.762495
TUBB1	Proteomics	0.184715	0.766158
SELENOP	Proteomics	0.182694	0.768687
MMRN1	Proteomics	0.180414	0.771543
KRT83	Proteomics	0.179895	0.772192
KRT85	Proteomics	0.179895	0.772192
PC(34:3)	Lipidomics	0.179668	0.772477
CES-Dc	BfitBwell	0.177206	0.775561
TG(15:0_9:0_9:0)	Lipidomics	0.176185	0.77684
SOD1	Proteomics	0.172459	0.781512
Hexanoylcarnitine	Metabolomics	0.171634	0.782546
3-Phosphonooxypyruvate	Metabolomics	0.167393	0.787869
PC(30:0)	Lipidomics	0.166216	0.789346
PE(16:0_22:6)	Lipidomics	0.164882	0.791021
Sphinganine 1-phosphate	Metabolomics	0.162755	0.793692
DG(36:3e)	Lipidomics	0.160868	0.796063
AcCa(9:0)	Lipidomics	0.15999	0.797167
IGHV3-64D	Proteomics	0.159197	0.798164
SM(t34:1)	Lipidomics	0.159021	0.798385
TG(12:1e_6:0_11:2)	Lipidomics	0.157858	0.799846
ITGB3	Proteomics	0.156366	0.801723
Tetradecenoic acid	Metabolomics	0.155482	0.802835
IGHV3-35	Proteomics	0.154696	0.803824
Emotional	BfitBwell	0.154245	0.804391
TG(18:3_14:1_18:2)	Lipidomics	0.154093	0.804581
ECM1	Proteomics	0.154025	0.804668
IGHV1-69-2	Proteomics	0.153962	0.804746
IGHD	Proteomics	0.151542	0.807792
PE(18:3e)	Lipidomics	0.148796	0.811248
D-Glucosamine	Metabolomics	0.14663	0.813976
TG(18:3_18:3_20:4)	Lipidomics	0.146081	0.814667
Cer(t18:0_22:0)	Lipidomics	0.145762	0.815069
LPC(18:4)	Lipidomics	0.143581	0.817817
Octanoylcarnitine	Metabolomics	0.142464	0.819224
gamma-L-Glutamyl-D-alanine	Metabolomics	0.142229	0.819521
AcCa(8:0)	Lipidomics	0.141811	0.820048
SM(d34:0)	Lipidomics	0.141571	0.820351
GPX3	Proteomics	0.140354	0.821884
PI(16:0_20:5)	Lipidomics	0.140334	0.82191
IGHV4-30-2	Proteomics	0.137754	0.825162
AcCa(11:0)	Lipidomics	0.136651	0.826553
PE(18:2e)	Lipidomics	0.136565	0.826662
L-Carnitine	Metabolomics	0.135916	0.82748
GM3(d41:1)	Lipidomics	0.135838	0.827579
PI(18:1_18:1)	Lipidomics	0.13572	0.827728
Hydroxyisovaleroyl carnitine	Metabolomics	0.133898	0.830027
GM3(d40:1)	Lipidomics	0.133188	0.830922
LPE(22:6)	Lipidomics	0.132401	0.831916
IGHV4-61	Proteomics	0.130861	0.833859
IGHV4-38-2	Proteomics	0.130861	0.833859
IGHV4-34	Proteomics	0.130861	0.833859
IGHV4-4	Proteomics	0.127631	0.837937
C4A	Proteomics	0.127153	0.838541
C4B	Proteomics	0.127153	0.838541
CP	Proteomics	0.125628	0.840468
IGKV3-20	Proteomics	0.125264	0.840926
AMBP	Proteomics	0.124288	0.84216
HBG2	Proteomics	0.124169	0.84231
LPE(20:5)	Lipidomics	0.123001	0.843786
MCAM	Proteomics	0.122713	0.844149
LPE(20:4)	Lipidomics	0.121809	0.845292
Eicosatrienoic acid	Metabolomics	0.12173	0.845392
ACTB	Proteomics	0.121068	0.846229
ACTG1	Proteomics	0.121068	0.846229
GM3(d40:1+O)	Lipidomics	0.119204	0.848584
DG(18:2_20:4)	Lipidomics	0.118253	0.849788
PC(33:1)	Lipidomics	0.117758	0.850413
A1BG	Proteomics	0.117223	0.85109
VNN1	Proteomics	0.114965	0.853945
IGKV2-40	Proteomics	0.113961	0.855215
TG(9:0_9:0_11:1)	Lipidomics	0.113378	0.855953
PCOLCE	Proteomics	0.113208	0.856167
ChE(20:4)	Lipidomics	0.111531	0.858289
DG(20:1_18:2)	Lipidomics	0.111096	0.85884
AcCa(10:1)	Lipidomics	0.109325	0.861081
MYL12B	Proteomics	0.108884	0.861639
THBS4	Proteomics	0.104587	0.867079
C1R	Proteomics	0.104359	0.867368
Dimethylheptanoyl carnitine	Metabolomics	0.103386	0.8686
PC(32:2)	Lipidomics	0.102538	0.869673
ICAM1	Proteomics	0.0989139	0.874265
C4BPA	Proteomics	0.0985708	0.874699
SM(d41:2)	Lipidomics	0.0985446	0.874732
PI(18:0_20:4)	Lipidomics	0.097784	0.875696
LPG(18:2)	Lipidomics	0.0964765	0.877353
Phosphoethanolamine	Metabolomics	0.0948468	0.879419
ADAMTSL4	Proteomics	0.0944349	0.879941
Hydroxytetradecenoylcarnitine	Metabolomics	0.0927066	0.882132
LYZ	Proteomics	0.090181	0.885334
TG(16:0_16:0_18:1)	Lipidomics	0.0866999	0.889749
LRP1	Proteomics	0.0842243	0.892889
TG(18:1_14:0_18:2)	Lipidomics	0.0834901	0.893821
SERPINF2	Proteomics	0.0834347	0.893891
PC(14:1e_20:4)	Lipidomics	0.0796042	0.898752
SM(d44:5)	Lipidomics	0.076847	0.902252
IGHV3-15	Proteomics	0.076633	0.902523
Tetradecanoic acid	Metabolomics	0.0732927	0.906764
SM(d30:1)	Lipidomics	0.0700932	0.910828
PE(18:1p_18:2)	Lipidomics	0.0696911	0.911338
Butyrylcarnitine	Metabolomics	0.067229	0.914466
FLNA	Proteomics	0.0667752	0.915042
PC(36:5)	Lipidomics	0.0664786	0.915419
LPC(18:1)	Lipidomics	0.0638942	0.918703
ACTC1	Proteomics	0.0624972	0.920478
KLKB1	Proteomics	0.0622549	0.920786
TG(16:1_18:1_18:2)	Lipidomics	0.0613439	0.921944
SM(d36:0)	Lipidomics	0.0596335	0.924117
LRG1	Proteomics	0.0541035	0.931147
PC(35:5)	Lipidomics	0.0529616	0.932599
Decanoylcarnitine	Metabolomics	0.0528937	0.932685
ILK	Proteomics	0.0519717	0.933857
PC(33:2)	Lipidomics	0.0511902	0.934851
TPM4	Proteomics	0.0503891	0.93587
PC(34:4)	Lipidomics	0.0491201	0.937484
F11	Proteomics	0.0483187	0.938503
AcCa(12:2)	Lipidomics	0.0453263	0.942309
SERPINA6	Proteomics	0.0448351	0.942933
AcCa(10:0)	Lipidomics	0.0442302	0.943703
TG(16:0_16:1_18:1)	Lipidomics	0.0442254	0.943709
TUBA1B	Proteomics	0.0436009	0.944503
LPC(12:0)	Lipidomics	0.0428932	0.945403
SM(t42:3)	Lipidomics	0.0393625	0.949895
Dimethylnonanoyl carnitine	Metabolomics	0.038797	0.950614
L-histidine	Metabolomics	0.0379884	0.951643
PI(18:0_20:3)	Lipidomics	0.0364214	0.953637
PC(37:3)	Lipidomics	0.0342735	0.95637
GSTP1	Proteomics	0.0338705	0.956883
MYL6B	Proteomics	0.0312292	0.960244
VIM	Proteomics	0.0296426	0.962263
Co(Q10)	Lipidomics	0.0295637	0.962364
PE(18:0p_18:2)	Lipidomics	0.0289215	0.963181
Cer(t18:0_23:0)	Lipidomics	0.0271054	0.965493
Octadecadienoic acid	Metabolomics	0.02651	0.96625
PE(18:1p_20:5)	Lipidomics	0.0235156	0.970062
PI(37:5)	Lipidomics	0.0233098	0.970324
PC(38:3)	Lipidomics	0.0219433	0.972063
MFAP4	Proteomics	0.021654	0.972431
PI(18:0_22:5)	Lipidomics	0.0184322	0.976533
24Mg	ICP	0.016712	0.978723
Cer(t16:0_24:1)	Lipidomics	0.0160062	0.979621
TG(6:0_11:1_14:2)	Lipidomics	0.0145843	0.981431
PFN1	Proteomics	0.0121247	0.984563
PARVB	Proteomics	0.011411	0.985471
Cer(m19:0_24:0)	Lipidomics	0.00974173	0.987597
PC(36:3)	Lipidomics	0.00950477	0.987898
AcCa(10:3)	Lipidomics	0.00910517	0.988407
APOC2	Proteomics	0.00871327	0.988906
1-3-Bisphosphoglycerate	Metabolomics	0.00753979	0.9904
Decanoic acid	Metabolomics	0.00122199	0.998444
PC(40:9)	Lipidomics	-0.00277775	0.996463
3alpha-12alpha-Dihydroxy-5beta-cholanate	Metabolomics	-0.0059771	0.99239
ACE	Proteomics	-0.00654657	0.991665
ChE(18:1)	Lipidomics	-0.00811426	0.989669
DG(18:1_20:4)	Lipidomics	-0.0107948	0.986256
Octadecatrienoic acid	Metabolomics	-0.0114052	0.985479
IGHV3-38-3	Proteomics	-0.0116073	0.985221
SM(d40:4)	Lipidomics	-0.0136705	0.982595
C8G	Proteomics	-0.0141216	0.98202
SM(d39:2)	Lipidomics	-0.0142836	0.981814
LCP1	Proteomics	-0.0144963	0.981543
HBE1	Proteomics	-0.0154109	0.980379
CFL1	Proteomics	-0.0193824	0.975323
YWHAZ	Proteomics	-0.0226298	0.971189
LPC(19:1)	Lipidomics	-0.024142	0.969264
Dodecanoic acid	Metabolomics	-0.0247678	0.968468
ChE(22:6)	Lipidomics	-0.0265254	0.966231
SM(t42:2)	Lipidomics	-0.0269282	0.965718
Isovalerylcarnitine	Metabolomics	-0.0278659	0.964525
IGLL5	Proteomics	-0.0280116	0.964339
DG(30:2e)	Lipidomics	-0.0283571	0.963899
TG(16:0_18:1_18:2)	Lipidomics	-0.0299064	0.961928
DG(17:1_18:1)	Lipidomics	-0.0316984	0.959647
Hex3Cer(d18:2_16:0)	Lipidomics	-0.033676	0.957131
IGHV2-5	Proteomics	-0.0338607	0.956896
PON3	Proteomics	-0.0358091	0.954416
HGFAC	Proteomics	-0.0366473	0.95335
TG(20:5_18:2_18:2)	Lipidomics	-0.0390105	0.950343
PC(37:4)	Lipidomics	-0.0396069	0.949584
APOC3	Proteomics	-0.0398818	0.949234
PC(31:0)	Lipidomics	-0.0401337	0.948914
SM(d43:3)	Lipidomics	-0.0401636	0.948876
DG(18:1_14:0)	Lipidomics	-0.040193	0.948838
DG(16:1_18:2)	Lipidomics	-0.0408573	0.947993
GM3(d36:2)	Lipidomics	-0.0413835	0.947324
MST1	Proteomics	-0.0415006	0.947175
ChE(18:2)	Lipidomics	-0.0442371	0.943694
MYH9	Proteomics	-0.0445087	0.943348
SPP2	Proteomics	-0.0502369	0.936063
DG(18:2_18:2)	Lipidomics	-0.0525049	0.933179
Cer(t17:0_24:1)	Lipidomics	-0.0539385	0.931357
GM3(d38:1)	Lipidomics	-0.0585395	0.925508
VASP	Proteomics	-0.0601098	0.923512
LPE(18:1)	Lipidomics	-0.060201	0.923396
DG(14:0_18:2)	Lipidomics	-0.0605837	0.92291
PE(16:0p_20:4)	Lipidomics	-0.06146	0.921796
LPC(19:0)	Lipidomics	-0.0621973	0.920859
GM3(d36:1)	Lipidomics	-0.0627257	0.920188
SM(d18:2_13:0)	Lipidomics	-0.0638364	0.918776
Allantoate	Metabolomics	-0.0652155	0.917024
LPC(14:0)	Lipidomics	-0.0659677	0.916068
DG(17:0_18:1)	Lipidomics	-0.0689511	0.912278
DG(32:2e)	Lipidomics	-0.0694328	0.911666
AcCa(11:1)	Lipidomics	-0.0698336	0.911157
PLEK	Proteomics	-0.0713905	0.90918
DG(17:1_16:1)	Lipidomics	-0.0719983	0.908408
NRP1	Proteomics	-0.0739363	0.905947
APCS	Proteomics	-0.0741613	0.905662
PRDX6	Proteomics	-0.0743483	0.905424
DG(15:0_16:0)	Lipidomics	-0.0760061	0.903319
PC(14:1e_18:2)	Lipidomics	-0.0763685	0.902859
DG(16:1_13:0)	Lipidomics	-0.0765815	0.902589
ST(d18:1_16:0+O)	Lipidomics	-0.0790713	0.899428
SM(d34:1)	Lipidomics	-0.083701	0.893553
FACIT-Fatigue	BfitBwell	-0.0843093	0.892781
IGKV1-12	Proteomics	-0.0853591	0.89145
D-Glucose	Metabolomics	-0.0863937	0.890137
PE(18:0p_16:0)	Lipidomics	-0.0865527	0.889935
IGFBP7	Proteomics	-0.0869182	0.889472
MYLPF	Proteomics	-0.0869182	0.889472
HSP90B1	Proteomics	-0.0869182	0.889472
EEF1A1	Proteomics	-0.0869182	0.889472
H3C15	Proteomics	-0.0869182	0.889472
ASGR2	Proteomics	-0.0869182	0.889472
ACTR3B	Proteomics	-0.0869182	0.889472
DG(15:0_16:1)	Lipidomics	-0.0897545	0.885875
CmE(8:0)	Lipidomics	-0.0921658	0.882817
PC(33:3)	Lipidomics	-0.0927401	0.882089
PC(16:0_22:6)	Lipidomics	-0.0928735	0.88192
Hydroxydecanoyl carnitine	Metabolomics	-0.0936593	0.880924
TUBA4A	Proteomics	-0.0953333	0.878802
63Cu	ICP	-0.0977789	0.875703
PC(37:1)	Lipidomics	-0.0987848	0.874428
PE(20:3e)	Lipidomics	-0.0991372	0.873982
IGHV3-49	Proteomics	-0.102391	0.869859
PC(37:6)	Lipidomics	-0.103106	0.868955
Octanoic acid	Metabolomics	-0.10353	0.868418
DG(15:0_18:1)	Lipidomics	-0.103647	0.868269
CAP1	Proteomics	-0.104442	0.867263
FUCA1	Proteomics	-0.107586	0.863282
2-Hydroxyglutarate	Metabolomics	-0.10827	0.862416
Octenoylcarnitine	Metabolomics	-0.108994	0.8615
SPH(t18:1)	Lipidomics	-0.109519	0.860835
g-Oxalo-crotonate	Metabolomics	-0.109799	0.860481
APOF	Proteomics	-0.110505	0.859587
TG(18:1_18:1_20:3)	Lipidomics	-0.114478	0.854561
DG(16:0_18:2)	Lipidomics	-0.115832	0.852848
PC(34:2)	Lipidomics	-0.116566	0.85192
TG(18:1_18:2_18:3)	Lipidomics	-0.116867	0.851539
F13A1	Proteomics	-0.117099	0.851246
TG(16:0_10:0_16:0)	Lipidomics	-0.118675	0.849254
.	Proteomics	-0.119119	0.848692
DG(34:3e)	Lipidomics	-0.119223	0.848561
L-glutamate	Metabolomics	-0.119407	0.848329
SERPINA7	Proteomics	-0.121595	0.845562
Dodecenoylcarnitine	Metabolomics	-0.122771	0.844077
C2	Proteomics	-0.123595	0.843036
L-proline	Metabolomics	-0.125004	0.841256
CFHR2	Proteomics	-0.126971	0.838771
VWF	Proteomics	-0.127189	0.838496
66Zn	ICP	-0.127208	0.838471
Hydroxydodecanoyl carnitine	Metabolomics	-0.129072	0.836118
PC(32:0)	Lipidomics	-0.129994	0.834954
SLC4A1	Proteomics	-0.132756	0.831468
SM(d43:2)	Lipidomics	-0.134071	0.829808
SM(d29:1)	Lipidomics	-0.135377	0.82816
C8A	Proteomics	-0.135405	0.828125
PC(40:10)	Lipidomics	-0.139269	0.823252
TTR	Proteomics	-0.147166	0.813301
VCL	Proteomics	-0.156546	0.801497
PROCR	Proteomics	-0.156733	0.801262
ChE(20:5)	Lipidomics	-0.157537	0.80025
TG(16:0_18:1_18:1)	Lipidomics	-0.161922	0.794739
TG(16:1_18:3_18:3)	Lipidomics	-0.164008	0.792119
PE(22:5e)	Lipidomics	-0.164502	0.791498
DG(18:0_18:1)	Lipidomics	-0.16782	0.787333
Octadecenoic acid	Metabolomics	-0.168481	0.786503
DG(34:1e)	Lipidomics	-0.172376	0.781616
Ornithine	Metabolomics	-0.172489	0.781475
PC(39:6)	Lipidomics	-0.174668	0.778742
IGHV6-1	Proteomics	-0.174898	0.778454
LPC(17:1)	Lipidomics	-0.176855	0.776
DG(18:1_18:2)	Lipidomics	-0.182454	0.768988
ChE(20:3)	Lipidomics	-0.183228	0.768019
DG(36:1e)	Lipidomics	-0.183259	0.76798
C4BPB	Proteomics	-0.184513	0.76641
SM(d38:2)	Lipidomics	-0.188186	0.761816
IGHV1-2	Proteomics	-0.191328	0.757889
L-threonine	Metabolomics	-0.19215	0.756861
SERPING1	Proteomics	-0.193585	0.755068
DG(16:0_18:1)	Lipidomics	-0.195531	0.752638
SM(d42:2)	Lipidomics	-0.203548	0.742636
BLVRB	Proteomics	-0.205404	0.740322
ITIH1	Proteomics	-0.205649	0.740017
SPH(d24:0)	Lipidomics	-0.206398	0.739084
PE(32:1e)	Lipidomics	-0.208258	0.736767
PC(30:1e)	Lipidomics	-0.208599	0.736343
ALDOA	Proteomics	-0.209035	0.7358
Hex1Cer(d42:1)	Lipidomics	-0.215752	0.727443
OLFM1	Proteomics	-0.218827	0.723621
IGF2	Proteomics	-0.219351	0.72297
2-Oxoglutarate	Metabolomics	-0.219817	0.722391
TIMP1	Proteomics	-0.222543	0.719005
ADIPOQ	Proteomics	-0.222992	0.718449
IGHG4	Proteomics	-0.224159	0.717
AcCa(14:2)	Lipidomics	-0.225675	0.71512
PC(32:2e)	Lipidomics	-0.231793	0.707536
MAN1A1	Proteomics	-0.233505	0.705417
CHL1	Proteomics	-0.235752	0.702636
DG(18:1_18:1)	Lipidomics	-0.236043	0.702275
PRSS1	Proteomics	-0.240119	0.697235
TMSB4X	Proteomics	-0.240413	0.696871
PC(37:5e)	Lipidomics	-0.241744	0.695226
Hydroxyoctanoyl carnitine	Metabolomics	-0.246081	0.689871
SERPINA3	Proteomics	-0.247485	0.688139
GM3(d34:1)	Lipidomics	-0.247988	0.687519
Cer(t18:0_24:0)	Lipidomics	-0.248244	0.687203
CFP	Proteomics	-0.252683	0.681731
Cer(d18:1_26:0)	Lipidomics	-0.254625	0.679339
PC(40:7e)	Lipidomics	-0.255394	0.678393
TUBA3C	Proteomics	-0.255784	0.677912
AGT	Proteomics	-0.256973	0.676449
PC(42:9)	Lipidomics	-0.257912	0.675294
ALCAM	Proteomics	-0.258225	0.674909
NCAM1	Proteomics	-0.258285	0.674835
SM(d32:0)	Lipidomics	-0.261065	0.671417
AcCa(12:1)	Lipidomics	-0.261229	0.671215
TG(18:1_18:1_18:1)	Lipidomics	-0.270252	0.66014
GM3(d36:1+O)	Lipidomics	-0.274837	0.654523
Cer(d18:1_24:0+O)	Lipidomics	-0.278919	0.649529
SM(t40:1)	Lipidomics	-0.279399	0.648942
Succinate	Metabolomics	-0.28051	0.647584
GM3(d42:2)	Lipidomics	-0.282018	0.645742
PE(16:0p_18:2)	Lipidomics	-0.289721	0.636343
C3	Proteomics	-0.291987	0.633583
SM(t38:4)	Lipidomics	-0.297839	0.626464
Pantothenate	Metabolomics	-0.299347	0.624631
Itaconate	Metabolomics	-0.301236	0.622337
Dehydroascorbate	Metabolomics	-0.303728	0.619313
Dimethylglycine	Metabolomics	-0.306875	0.615497
Cer(d18:1_26:2)	Lipidomics	-0.308969	0.61296
LPC(16:1e)	Lipidomics	-0.309286	0.612577
Malate	Metabolomics	-0.310646	0.61093
IGHV3-73	Proteomics	-0.311001	0.6105
PC(33:0)	Lipidomics	-0.311189	0.610273
Cer(t16:0_23:0)	Lipidomics	-0.313722	0.607209
CCL16	Proteomics	-0.314127	0.60672
CFB	Proteomics	-0.314173	0.606664
GM3(d42:3)	Lipidomics	-0.314712	0.606012
LPA	Proteomics	-0.316525	0.603823
Docosapentaenoic acid	Metabolomics	-0.317395	0.602771
AcCa(12:0)	Lipidomics	-0.321625	0.597668
LPE(16:0)	Lipidomics	-0.322059	0.597145
APOE	Proteomics	-0.326052	0.592335
QSOX1	Proteomics	-0.32842	0.589486
RARRES2	Proteomics	-0.33144	0.585856
CDH1	Proteomics	-0.333426	0.583472
RBP4	Proteomics	-0.333611	0.58325
ENPP2	Proteomics	-0.334244	0.58249
TG(16:0_10:0_20:5)	Lipidomics	-0.335055	0.581516
IGHV4-28	Proteomics	-0.335726	0.580712
3-Hydroxyisobutyrate	Metabolomics	-0.335764	0.580667
Tetradecenoylcarnitine	Metabolomics	-0.337208	0.578935
GM3(d34:1+O)	Lipidomics	-0.338563	0.577312
SM(d37:1)	Lipidomics	-0.339518	0.576168
LPC(20:5)	Lipidomics	-0.341565	0.573717
PC(37:5)	Lipidomics	-0.343049	0.571941
IGFBP6	Proteomics	-0.353759	0.559159
Linoelaidyl carnitine	Metabolomics	-0.354539	0.55823
Dodecanoylcarnitine	Metabolomics	-0.356763	0.555584
TG(18:1_18:2_18:2)	Lipidomics	-0.357918	0.55421
L-alanine	Metabolomics	-0.359825	0.551944
LPC(16:1)	Lipidomics	-0.363013	0.54816
ST(d18:1_22:0)	Lipidomics	-0.363423	0.547674
TG(18:1_18:2_20:3)	Lipidomics	-0.363982	0.54701
Eicosapentaenoic acid	Metabolomics	-0.367825	0.542456
Butanoic acid	Metabolomics	-0.368739	0.541375
LPC(16:0)	Lipidomics	-0.374955	0.534028
PC(38:2)	Lipidomics	-0.375231	0.533702
ACTBL2	Proteomics	-0.378992	0.529267
DG(36:4e)	Lipidomics	-0.381598	0.526198
GM3(d38:2)	Lipidomics	-0.382652	0.524958
DG(25:0_16:0)	Lipidomics	-0.385906	0.521133
IGFBP4	Proteomics	-0.386536	0.520393
PC(36:4)	Lipidomics	-0.390069	0.516247
Guanine	Metabolomics	-0.390457	0.515792
Hex3Cer(d18:1_16:0)	Lipidomics	-0.390785	0.515408
DBH	Proteomics	-0.393674	0.512025
SERPINA10	Proteomics	-0.395436	0.509964
C5	Proteomics	-0.396592	0.508612
ChE(18:3)	Lipidomics	-0.396936	0.50821
PC(18:3e_18:0)	Lipidomics	-0.398553	0.506321
C1QC	Proteomics	-0.399702	0.504979
MARCO	Proteomics	-0.40498	0.498827
PLG	Proteomics	-0.406167	0.497445
Hypoxanthine	Metabolomics	-0.40623	0.497372
IGFBP2	Proteomics	-0.409085	0.494053
SM(d38:1)	Lipidomics	-0.411664	0.491059
SM(d35:2)	Lipidomics	-0.419152	0.482386
Hex3Cer(d18:1_14:0)	Lipidomics	-0.424106	0.476667
LPC(17:0)	Lipidomics	-0.425995	0.47449
SPHP(d18:1)	Lipidomics	-0.426491	0.473918
SM(d36:2)	Lipidomics	-0.428716	0.471357
GC	Proteomics	-0.429006	0.471024
Tiglylcarnitine	Metabolomics	-0.429974	0.469911
PROZ	Proteomics	-0.43051	0.469295
KNG1	Proteomics	-0.430664	0.469117
CRTAC1	Proteomics	-0.441965	0.456171
Social	BfitBwell	-0.44243	0.455639
Taurochenodeoxycholate/Tauroursodeoxycholate	Metabolomics	-0.447031	0.450393
HABP2	Proteomics	-0.448235	0.449022
TG(18:1_18:1_18:2)	Lipidomics	-0.452243	0.444466
PE(16:0p_18:1)	Lipidomics	-0.452812	0.44382
GM3(d32:1)	Lipidomics	-0.456435	0.439711
SM(d44:3)	Lipidomics	-0.460609	0.434987
N1-Acetylspermidine	Metabolomics	-0.46375	0.431442
Cer(d18:0_18:0)	Lipidomics	-0.464203	0.43093
MMRN2	Proteomics	-0.46696	0.427824
PLA2G7	Proteomics	-0.46696	0.427824
DG(34:2e)	Lipidomics	-0.467719	0.426969
Hex2Cer(d18:1_22:0)	Lipidomics	-0.469407	0.425071
Fumarate	Metabolomics	-0.469448	0.425025
sn-glycero-3-Phosphoethanolamine	Metabolomics	-0.473594	0.420369
ORM2	Proteomics	-0.479724	0.413508
VASN	Proteomics	-0.480019	0.413178
PC(44:6e)	Lipidomics	-0.481057	0.41202
PE(42:8e)	Lipidomics	-0.482238	0.410702
Cer(d18:1_24:0)	Lipidomics	-0.48312	0.409719
SM(d37:2)	Lipidomics	-0.485997	0.406514
AcCa(14:1)	Lipidomics	-0.491864	0.399998
Inosine	Metabolomics	-0.493694	0.397971
C1S	Proteomics	-0.494133	0.397484
3-Methyldioxyindole	Metabolomics	-0.497379	0.393895
CerG3GNAc1(d34:2)	Lipidomics	-0.503274	0.387396
GM3(d34:2)	Lipidomics	-0.50356	0.387081
CTBS	Proteomics	-0.508735	0.381399
IGKV1-17	Proteomics	-0.509296	0.380784
Spermidine	Metabolomics	-0.511056	0.378857
LPC(18:0)	Lipidomics	-0.513529	0.376152
L-tryptophan	Metabolomics	-0.515124	0.374411
30-s Sit-to-Stand Test	BfitBwell	-0.518096	0.371171
ACSL4	Proteomics	-0.518387	0.370854
Cys-Gly	Metabolomics	-0.518507	0.370723
PRG4	Proteomics	-0.52038	0.368685
ANG	Proteomics	-0.524084	0.364663
DG(18:3_18:2)	Lipidomics	-0.524352	0.364373
IGLV3-9	Proteomics	-0.526829	0.36169
PE(18:1p_20:4)	Lipidomics	-0.528466	0.359919
PE(42:0)	Lipidomics	-0.530461	0.357765
DEFA1	Proteomics	-0.536573	0.351182
CAMP	Proteomics	-0.538863	0.348724
CD14	Proteomics	-0.542148	0.345206
L-serine	Metabolomics	-0.543149	0.344134
Tetradecanoylcarnitine	Metabolomics	-0.548937	0.337961
LPC(18:3)	Lipidomics	-0.55194	0.334769
IGHV1-46	Proteomics	-0.559186	0.327098
dAMP	Metabolomics	-0.564167	0.32185
LPC(18:2)	Lipidomics	-0.564939	0.321039
VCAM1	Proteomics	-0.568832	0.316956
Hexadecadienoylcarnitine	Metabolomics	-0.570856	0.314838
Sphingosine 1-phosphate	Metabolomics	-0.57373	0.311838
5-Hydroxyisourate	Metabolomics	-0.574251	0.311294
LPC(15:0)	Lipidomics	-0.574451	0.311086
LCAT	Proteomics	-0.575102	0.310407
PRG2	Proteomics	-0.576216	0.309248
PC(35:4)	Lipidomics	-0.576815	0.308625
AZGP1	Proteomics	-0.578224	0.30716
COMP	Proteomics	-0.579992	0.305325
Cer(d19:1_22:0)	Lipidomics	-0.584608	0.300547
IGHV1-18	Proteomics	-0.586662	0.298427
Glycodeoxycholate/Glychenodeoxycholate	Metabolomics	-0.58986	0.295135
PC(40:5)	Lipidomics	-0.59008	0.294908
Hexadecenoylcarnitine	Metabolomics	-0.591621	0.293325
Citrate	Metabolomics	-0.592835	0.29208
LBP	Proteomics	-0.593486	0.291413
RNASE4	Proteomics	-0.593971	0.290916
400 MWT	BfitBwell	-0.596163	0.288672
Methylmalonylcarnitine	Metabolomics	-0.598184	0.286608
APOA1	Proteomics	-0.600116	0.284638
IGKV4-1	Proteomics	-0.600143	0.284611
PC(34:1e)	Lipidomics	-0.601432	0.283299
PC(38:5e)	Lipidomics	-0.602198	0.28252
PC(16:2e_18:0)	Lipidomics	-0.602342	0.282374
L-tyrosine	Metabolomics	-0.60301	0.281695
LPC(20:2)	Lipidomics	-0.60344	0.281259
SM(d40:3)	Lipidomics	-0.60395	0.280741
EIF2B1	Proteomics	-0.60494	0.279737
PC(34:0)	Lipidomics	-0.610275	0.274342
Cer(m18:0_24:0)	Lipidomics	-0.615374	0.269212
Xanthine	Metabolomics	-0.620794	0.263787
Cer(d18:0_22:0)	Lipidomics	-0.62415	0.260443
C8B	Proteomics	-0.627684	0.256933
IGLV3-21	Proteomics	-0.634814	0.249893
LPC(20:1)	Lipidomics	-0.636075	0.248652
SM(d28:1)	Lipidomics	-0.645611	0.239332
Diphosphate	Metabolomics	-0.646946	0.238035
PC(36:2e)	Lipidomics	-0.64941	0.235646
IGHV1-8	Proteomics	-0.649478	0.23558
Cer(m18:0_23:0)	Lipidomics	-0.6501	0.234979
IDP	Metabolomics	-0.652452	0.232705
Taurocholate	Metabolomics	-0.654026	0.231189
IGFALS	Proteomics	-0.655387	0.229878
HPX	Proteomics	-0.656667	0.228649
IGHV1-3	Proteomics	-0.656982	0.228346
CerG3GNAc1(d34:1)	Lipidomics	-0.668843	0.217039
L-methionine	Metabolomics	-0.669393	0.216519
Cer(d16:1_23:0)	Lipidomics	-0.670675	0.215308
F13B	Proteomics	-0.672086	0.213976
2/3-Phospho-D-glycerate	Metabolomics	-0.673401	0.212737
Pyruvate	Metabolomics	-0.674577	0.211631
AcCa(14:0)	Lipidomics	-0.678449	0.208001
ST(d34:2)	Lipidomics	-0.679149	0.207345
Hex2Cer(d18:1_24:0)	Lipidomics	-0.69009	0.197192
OAF	Proteomics	-0.700001	0.18812
Cer(d18:1_26:1)	Lipidomics	-0.701723	0.186556
AMY2A	Proteomics	-0.705763	0.182901
CerG3GNAc1(d42:2)	Lipidomics	-0.705922	0.182758
ST(d18:1_16:0)	Lipidomics	-0.714472	0.175094
Hex2Cer(d18:2_16:0)	Lipidomics	-0.715297	0.174359
IGHV1-69D	Proteomics	-0.715912	0.173813
SERPIND1	Proteomics	-0.716697	0.173115
Hex3Cer(d18:1_24:1)	Lipidomics	-0.718184	0.171796
CFI	Proteomics	-0.722139	0.168303
SM(d32:1)	Lipidomics	-0.723367	0.167222
Cer(m18:1_20:0)	Lipidomics	-0.726743	0.164262
TG(18:3_18:2_18:3)	Lipidomics	-0.727499	0.163601
PE(18:0p_18:1)	Lipidomics	-0.727598	0.163514
Phosphate	Metabolomics	-0.728046	0.163123
IGHV1-69	Proteomics	-0.729943	0.16147
AcCa(16:1)	Lipidomics	-0.731404	0.1602
PC(35:4e)	Lipidomics	-0.731793	0.159862
Elaidic carnitine	Metabolomics	-0.739891	0.15288
CD93	Proteomics	-0.740316	0.152516
Cer(d18:2_22:0)	Lipidomics	-0.741357	0.151626
AcCa(18:1)	Lipidomics	-0.747083	0.146756
SAA2	Proteomics	-0.749689	0.144555
LPC(22:4)	Lipidomics	-0.752824	0.141921
PE(16:0_20:5)	Lipidomics	-0.75284	0.141908
PC(38:4e)	Lipidomics	-0.760766	0.135312
PC(41:4)	Lipidomics	-0.763361	0.133172
AcCa(16:0)	Lipidomics	-0.763948	0.132689
Cer(d17:1_24:1)	Lipidomics	-0.765912	0.131079
PLTP	Proteomics	-0.766253	0.1308
Cer(m18:0_22:0)	Lipidomics	-0.76654	0.130565
LPC(20:3)	Lipidomics	-0.76987	0.12785
APOA4	Proteomics	-0.772439	0.125768
Hex2Cer(d18:1_24:2)	Lipidomics	-0.773661	0.124781
Nicotinic acid	Metabolomics	-0.776046	0.122861
FCGR3B	Proteomics	-0.778471	0.120919
PE(18:0p_22:5)	Lipidomics	-0.779828	0.119836
Glycocholate	Metabolomics	-0.780856	0.119017
CFHR5	Proteomics	-0.783598	0.116842
L-leucine	Metabolomics	-0.787059	0.114114
FGG	Proteomics	-0.787459	0.1138
PC(34:0e)	Lipidomics	-0.789363	0.112309
L-lysine	Metabolomics	-0.790145	0.111698
CD44	Proteomics	-0.791174	0.110896
PC(32:0e)	Lipidomics	-0.792944	0.10952
IGHG3	Proteomics	-0.794177	0.108565
LPC(18:1e)	Lipidomics	-0.796359	0.106881
Hex1Cer(d18:1_16:0)	Lipidomics	-0.797953	0.105656
LPC(16:0e)	Lipidomics	-0.79957	0.104417
Cer(d18:1_22:0)	Lipidomics	-0.799941	0.104133
LPC(18:0e)	Lipidomics	-0.801157	0.103206
PE(52:6)	Lipidomics	-0.802844	0.101922
IGKV6D-21	Proteomics	-0.804482	0.100681
Hex2Cer(d18:1_24:1)	Lipidomics	-0.809576	0.0968509
PC(40:6e)	Lipidomics	-0.812494	0.0946774
Creatinine	Metabolomics	-0.815759	0.0922636
Nonanoic acid	Metabolomics	-0.819107	0.0898081
PC(47:6)	Lipidomics	-0.821557	0.0880247
ALDOB	Proteomics	-0.822514	0.0873306
Stearoylcarnitine	Metabolomics	-0.825708	0.0850268
HPR	Proteomics	-0.82684	0.084215
ORM1	Proteomics	-0.829517	0.0823049
PC(40:5e)	Lipidomics	-0.833931	0.079185
Usual gait speed	BfitBwell	-0.839097	0.0755808
FGL1	Proteomics	-0.841931	0.0736256
Lactate	Metabolomics	-0.842448	0.0732708
ZyE(26:6)	Lipidomics	-0.843294	0.0726909
Hex2Cer(d18:1_14:0)	Lipidomics	-0.846081	0.0707919
IGLV2-14	Proteomics	-0.850436	0.0678552
PC(40:6)	Lipidomics	-0.851785	0.0669537
CRP	Proteomics	-0.852244	0.0666473
PE(20:0p_22:6)	Lipidomics	-0.852703	0.066342
SAA1	Proteomics	-0.855528	0.0644712
PC(44:5e)	Lipidomics	-0.855836	0.0642687
CFHR4	Proteomics	-0.856063	0.0641187
ALB	Proteomics	-0.856937	0.0635443
MBL2	Proteomics	-0.857745	0.0630151
L-phenylalanine	Metabolomics	-0.858454	0.0625517
Cer(d18:2_24:1)	Lipidomics	-0.859762	0.0616991
LPC(20:0e)	Lipidomics	-0.860407	0.0612801
LCN2	Proteomics	-0.861826	0.0603618
PC(32:1e)	Lipidomics	-0.861837	0.0603544
L-asparagine	Metabolomics	-0.862582	0.0598739
ITIH4	Proteomics	-0.863565	0.0592417
ZyE()	Lipidomics	-0.864568	0.058599
CD163	Proteomics	-0.86701	0.0570435
PC(42:3e)	Lipidomics	-0.867649	0.056638
Hex2Cer(d18:1_16:0)	Lipidomics	-0.86959	0.0554134
PC(43:4)	Lipidomics	-0.870758	0.054681
LPC(18:2e)	Lipidomics	-0.87186	0.0539921
PC(45:4)	Lipidomics	-0.871911	0.0539608
LPC(20:4)	Lipidomics	-0.872405	0.053653
PC(31:0e)	Lipidomics	-0.879329	0.049399
Asymmetric dimethyl arginine	Metabolomics	-0.882269	0.0476265
SM(d35:1)	Lipidomics	-0.884607	0.0462314
FETUB	Proteomics	-0.884642	0.046211
PC(36:1e)	Lipidomics	-0.8858	0.0455249
SPARCL1	Proteomics	-0.888665	0.043842
AcCa(18:2)	Lipidomics	-0.888805	0.0437604
LPC(22:5)	Lipidomics	-0.889453	0.0433827
Cer(d18:1_18:0)	Lipidomics	-0.89017	0.0429663
LPC(22:6)	Lipidomics	-0.891654	0.042108
PC(42:6e)	Lipidomics	-0.891908	0.0419615
PC(40:2e)	Lipidomics	-0.892285	0.0417452
Cer(d18:1_16:0)	Lipidomics	-0.892783	0.0414592
PC(33:0e)	Lipidomics	-0.894394	0.0405383
LPC(20:1e)	Lipidomics	-0.89474	0.0403413
CETP	Proteomics	-0.895983	0.0396367
HP	Proteomics	-0.896983	0.0390724
IGHG2	Proteomics	-0.899967	0.0374046
IGLV5-37	Proteomics	-0.907568	0.0332622
SELL	Proteomics	-0.907836	0.0331189
TLN1	Proteomics	-0.908178	0.032937
F9	Proteomics	-0.908693	0.0326628
PC(42:5e)	Lipidomics	-0.912689	0.030561
Cer(d19:1_24:1)	Lipidomics	-0.915408	0.0291567
AcCa(18:0)	Lipidomics	-0.923893	0.0249141
SAA4	Proteomics	-0.927793	0.0230378
5-Oxoproline	Metabolomics	-0.928566	0.0226718
S100A9	Proteomics	-0.930225	0.0218919
LILRA3	Proteomics	-0.930536	0.021747
CD177	Proteomics	-0.930536	0.021747
ITGB1	Proteomics	-0.930536	0.021747
IGLV3-12	Proteomics	-0.930536	0.021747
P4HB	Proteomics	-0.930536	0.021747
S100A8	Proteomics	-0.930536	0.021747
TCN1	Proteomics	-0.930536	0.021747
CORO1A	Proteomics	-0.930536	0.021747
CA2	Proteomics	-0.930536	0.021747
IGFBP1	Proteomics	-0.930536	0.021747
PE(42:6e)	Lipidomics	-0.931222	0.0214277
Pimelylcarnitine	Metabolomics	-0.932857	0.0206733
Cer(d18:1_24:1)	Lipidomics	-0.935247	0.0195866
SERPINC1	Proteomics	-0.935862	0.0193102
L-glutamine	Metabolomics	-0.939107	0.017872
CCL14	Proteomics	-0.941286	0.0169273
Kynurenic acid	Metabolomics	-0.949595	0.0134814
Creatine	Metabolomics	-0.960837	0.00924863
TG(27:0)	Lipidomics	-0.96181	0.00890763
IL1RAP	Proteomics	-0.968782	0.00659027
Cer(d16:1_22:0)	Lipidomics	-0.970711	0.00599075
C9	Proteomics	-0.992521	0.000775487
GOLGA4	Proteomics

## Sheet: ASMI
Feature	Platform	Pearson R	P-value			Feature	Platform	Pearson R	P-value		Feature	Platform	Pearson R	P-value		Feature	Platform	Pearson R	P-value			ID	Protein	R	p-value
Appendicular lean mass	BfitBwell	0.989716	0.00124994			IGKV1-39	Proteomics	0.989226	0.0013402		Quinolinic acid	C03722	0.892028	0.0418929		SM(d34:0)	Lipidomics	0.229768	0.710046			AHSG	Alpha-2-HS-glycoprotein	0.839339	0.0754132
IGKV1-39	Proteomics	0.989226	0.0013402			PZP	Proteomics	0.986445	0.00189066		L-arginine	C00062	0.86051	0.0612131		SM(d36:4)	Lipidomics	0.226617	0.713951			F2	Prothrombin	0.782292	0.117877
PZP	Proteomics	0.986445	0.00189066			IGKV1-16	Proteomics	0.980226	0.00332791		Hydroxyindole-acetylglycine	C05832	0.840893	0.0743397		SM(d44:4)	Lipidomics	0.220444	0.721613			CRP	C-reactive protein	-0.859011	0.0621878
IGKV1-16	Proteomics	0.980226	0.00332791			ATRN	Proteomics	0.9774	0.00406455		L-Citrulline	C00327	0.799132	0.104752		PC(34:3)	Lipidomics	0.218926	0.723497			HP	Haptoglobin	-0.936908	0.0188429
ATRN	Proteomics	0.9774	0.00406455			IGHV3-30	Proteomics	0.965886	0.00752488		L-valine	C00183	0.786067	0.114894		SM(t41:1)	Lipidomics	0.212878	0.731017			A2M	Alpha-2-macroglobulin	0.940535	0.0172511
IGHV3-30	Proteomics	0.965886	0.00752488			IGHV3-23	Proteomics	0.965886	0.00752488		Kynurenine	C00328	0.730183	0.16126		TG(18:3_14:1_18:2)	Lipidomics	0.211425	0.732824			SAA2	Serum amyloid A-2 protein	-0.791605	0.11056
IGHV3-23	Proteomics	0.965886	0.00752488			GPLD1	Proteomics	0.963677	0.00826454		Urate	C00366	0.72178	0.168619		SM(d30:1)	Lipidomics	0.208417	0.736569			FN1	Fibronectin	0.816653	0.091606
GPLD1	Proteomics	0.963677	0.00826454			IGLV1-40	Proteomics	0.962464	0.00868036		L-leucine	C00123	-0.701057	0.18716		PC(32:2)	Lipidomics	0.208281	0.736738			CD163	Scavenger receptor cysteine-rich type 1 protein M130	-0.897938	0.038536
IGLV1-40	Proteomics	0.962464	0.00868036			FCN3	Proteomics	0.954379	0.0116169		L-lysine	C00047	-0.708865	0.180109		PC(36:5)	Lipidomics	0.204428	0.741539			MBL2	Mannose-binding protein C	-0.833569	0.0794393
FCN3	Proteomics	0.954379	0.0116169			TFRC	Proteomics	0.95319	0.0120719		2/3-Phospho-D-glycerate	C00631	-0.711575	0.17768		DG(36:5e)	Lipidomics	0.197351	0.750365			F2	Transcription termination factor 2	0.782292	0.117877
TFRC	Proteomics	0.95319	0.0120719			A2M	Proteomics	0.940535	0.0172511		Taurocholate	C05122	-0.712324	0.177011		PI(18:0_22:6)	Lipidomics	0.196897	0.750932			SAA4	Serum amyloid A-4 protein	-0.890047	0.0430379
Lean mass	BfitBwell	0.952093	0.0124966			IGHV3-13	Proteomics	0.925957	0.0239155		Pyruvate	C00022	-0.730108	0.161326		PE(18:3e)	Lipidomics	0.194447	0.753991			TFRC	Transferrin receptor protein 1	0.95319	0.0120719
A2M	Proteomics	0.940535	0.0172511			DSP	Proteomics	0.912113	0.0308609		Elaidic carnitine	HMDB06464	-0.761643	0.134587		DG(18:1_20:3)	Lipidomics	0.192765	0.756093			ORM1	Alpha-1-acid glycoprotein 1	-0.893988	0.0407696
Grip strengthâ€“dominant	BfitBwell	0.929964	0.0220142			AFM	Proteomics	0.907027	0.0335521		Nonanoic acid	C01601	-0.771912	0.126194		PE(18:1p_18:2)	Lipidomics	0.176994	0.775826			SAA1	Serum amyloid A-1 protein	-0.87701	0.050811
IGHV3-13	Proteomics	0.925957	0.0239155			IGHV3-43	Proteomics	0.89722	0.038939		Glycocholate	C01921	-0.798002	0.105618		Cer(t18:0_22:0)	Lipidomics	0.17341	0.780319			ITIH4	Inter-alpha-trypsin inhibitor heavy chain H4	-0.813569	0.0938807
BMI	BfitBwell	0.922224	0.0257317			KRT14	Proteomics	0.884067	0.0465526		Creatinine	C00791	-0.802842	0.101924		Co(Q10)	Lipidomics	0.169391	0.785361
DSP	Proteomics	0.912113	0.0308609			CDH5	Proteomics	0.882898	0.04725		Stearoylcarnitine	HMDB0000848	-0.822739	0.0871677		PC(33:1)	Lipidomics	0.164198	0.79188
AFM	Proteomics	0.907027	0.0335521			APOC1	Proteomics	0.875189	0.0519292		L-phenylalanine	C00079	-0.85549	0.0644965		TG(16:0_16:0_18:1)	Lipidomics	0.163487	0.792773
PC(39:3)	Lipidomics	0.902582	0.0359619			IGHV3-20	Proteomics	0.873728	0.0528316		Lactate	C01432	-0.870578	0.0547938		PC(34:4)	Lipidomics	0.161719	0.794995
SM(d42:3)	Lipidomics	0.902028	0.0362657			FCN2	Proteomics	0.872913	0.0533371		L-asparagine	C00152	-0.877176	0.0507096		PC(14:1e_20:4)	Lipidomics	0.159678	0.797559
IGHV3-43	Proteomics	0.89722	0.038939			HSPA5	Proteomics	0.872815	0.053398		5-Oxoproline	C01879	-0.905496	0.034376		PE(18:1p_20:5)	Lipidomics	0.156532	0.801514
Total mass	BfitBwell	0.896754	0.0392013			IGHV3-9	Proteomics	0.862567	0.0598837		Pimelylcarnitine	HMDB0013328	-0.90567	0.0342819		SM(t34:1)	Lipidomics	0.15651	0.801541
Quinolinic acid	Metabolomics	0.892028	0.0418929			IGLV3-16	Proteomics	0.858239	0.0626921		Asymmetric dimethyl arginine	C03626	-0.911061	0.0314116		TG(16:0_18:1_22:6)	Lipidomics	0.150219	0.809457
KRT14	Proteomics	0.884067	0.0465526			IGLV3-27	Proteomics	0.858239	0.0626921		L-glutamine	C00064	-0.911581	0.0311392		ChE(20:4)	Lipidomics	0.145684	0.815167
CDH5	Proteomics	0.882898	0.04725			IGKV1-5	Proteomics	0.843731	0.0723924		Kynurenic acid	C01717	-0.921053	0.0263106		SM(d41:2)	Lipidomics	0.144099	0.817165
PC(41:3)	Lipidomics	0.877928	0.0502505			AHSG	Proteomics	0.839339	0.0754132		Creatine	C00300	-0.95054	0.013106		PI(18:0_22:5)	Lipidomics	0.144091	0.817174
APOC1	Proteomics	0.875189	0.0519292			IGLV5-45	Proteomics	0.828137	0.0832883							TG(18:3_18:3_20:4)	Lipidomics	0.135357	0.828186
Bone mass	BfitBwell	0.874594	0.0522962			KRT6A	Proteomics	0.826324	0.0845849							Cer(m19:0_24:0)	Lipidomics	0.133075	0.831065
IGHV3-20	Proteomics	0.873728	0.0528316			IGHG1	Proteomics	0.825296	0.0853232							PC(40:9)	Lipidomics	0.127461	0.838152
FCN2	Proteomics	0.872913	0.0533371			IGKC	Proteomics	0.824791	0.0856866							LPC(12:0)	Lipidomics	0.120456	0.847002
HSPA5	Proteomics	0.872815	0.053398			CRISP3	Proteomics	0.823746	0.0864399							TG(18:1_14:0_18:2)	Lipidomics	0.11992	0.84768
PC(36:5e)	Lipidomics	0.867916	0.0564693			CAT	Proteomics	0.820091	0.0890903							GM3(d40:1+O)	Lipidomics	0.118717	0.849201
Trunk fat mass	BfitBwell	0.864363	0.0587303			IGLV2-18	Proteomics	0.819235	0.0897148							PC(33:2)	Lipidomics	0.112004	0.857691
IGHV3-9	Proteomics	0.862567	0.0598837			JCHAIN	Proteomics	0.819147	0.0897788							PE(18:2e)	Lipidomics	0.110522	0.859567
L-arginine	Metabolomics	0.86051	0.0612131			FN1	Proteomics	0.816653	0.091606							PS(18:0_20:4)	Lipidomics	0.110203	0.85997
IGLV3-16	Proteomics	0.858239	0.0626921			IGKV1D-33	Proteomics	0.814884	0.0929088							TG(15:0_9:0_9:0)	Lipidomics	0.103971	0.867858
IGLV3-27	Proteomics	0.858239	0.0626921			KRT5	Proteomics	0.813939	0.0936073							TG(16:0_16:1_18:1)	Lipidomics	0.0935411	0.881074
PI(16:0_22:6)	Lipidomics	0.857887	0.062922			CLEC3B	Proteomics	0.81193	0.0950964							TG(12:1e_6:0_11:2)	Lipidomics	0.0929373	0.881839
IGKV1-5	Proteomics	0.843731	0.0723924			IGHV3-38	Proteomics	0.804029	0.101024							PC(38:5)	Lipidomics	0.0836651	0.893599
Functional	BfitBwell	0.842906	0.0729569			KRT16	Proteomics	0.802834	0.10193							Cer(t18:0_23:0)	Lipidomics	0.0800217	0.898222
Hydroxyindole-acetylglycine	Metabolomics	0.840893	0.0743397			IGLV3-1	Proteomics	0.796827	0.106521							PI(18:1_18:1)	Lipidomics	0.074749	0.904915
AHSG	Proteomics	0.839339	0.0754132			IGLV3-19	Proteomics	0.792566	0.109813							SM(t42:3)	Lipidomics	0.0743492	0.905423
PC(40:2)	Lipidomics	0.82951	0.0823101			INHBC	Proteomics	0.783861	0.116634							SM(d18:2_13:0)	Lipidomics	0.0733597	0.906679
IGLV5-45	Proteomics	0.828137	0.0832883			F2	Proteomics	0.782292	0.117877							TG(16:1_18:1_18:2)	Lipidomics	0.0696286	0.911418
KRT6A	Proteomics	0.826324	0.0845849			LGALS3BP	Proteomics	0.775554	0.123257							AcCa(11:0)	Lipidomics	0.0651873	0.91706
IGHG1	Proteomics	0.825296	0.0853232			GGH	Proteomics	0.771518	0.126514							AcCa(9:0)	Lipidomics	0.0616779	0.921519
IGKC	Proteomics	0.824791	0.0856866			GSN	Proteomics	0.77134	0.126658							LPC(18:1)	Lipidomics	0.0611767	0.922156
CRISP3	Proteomics	0.823746	0.0864399			SERPINA4	Proteomics	0.764149	0.132524							Cer(t17:0_24:1)	Lipidomics	0.0491214	0.937482
CAT	Proteomics	0.820091	0.0890903			IGKV3D-11	Proteomics	0.757331	0.138159							PC(31:0)	Lipidomics	0.0464759	0.940846
IGLV2-18	Proteomics	0.819235	0.0897148			IGLV3-25	Proteomics	0.755116	0.140004							GM3(d36:2)	Lipidomics	0.0462925	0.94108
JCHAIN	Proteomics	0.819147	0.0897788			APOM	Proteomics	0.753965	0.140966							PC(35:5)	Lipidomics	0.0457903	0.941718
PC(34:3e)	Lipidomics	0.816768	0.091522			COL18A1	Proteomics	0.752226	0.142422							AcCa(8:0)	Lipidomics	0.0456792	0.94186
FN1	Proteomics	0.816653	0.091606			RNASE1	Proteomics	0.750928	0.143513							TG(9:0_9:0_11:1)	Lipidomics	0.0398047	0.949332
SM(d42:4)	Lipidomics	0.816295	0.0918697			C1RL	Proteomics	0.742263	0.150852							SM(d39:2)	Lipidomics	0.0378176	0.951861
Grip strengthâ€“nondominant	BfitBwell	0.815417	0.0925158			APOL1	Proteomics	0.741845	0.151209							LPC(14:0)	Lipidomics	0.0367764	0.953185
IGKV1D-33	Proteomics	0.814884	0.0929088			KRT10	Proteomics	0.741384	0.151603							ChE(18:1)	Lipidomics	0.0363188	0.953768
KRT5	Proteomics	0.813939	0.0936073			APMAP	Proteomics	0.739294	0.153391							ChE(22:6)	Lipidomics	0.0298779	0.961964
CLEC3B	Proteomics	0.81193	0.0950964			HRNR	Proteomics	0.731113	0.160452							PE(18:0p_18:2)	Lipidomics	0.025327	0.967756
LPI(18:1)	Lipidomics	0.811073	0.0957344			IGKV1-8	Proteomics	0.726547	0.164433							GM3(d40:1)	Lipidomics	0.0188996	0.975938
TG(10:0_18:2_18:2)	Lipidomics	0.810827	0.0959178			PLXDC2	Proteomics	0.721805	0.168596							LPE(22:6)	Lipidomics	0.0166576	0.978792
IGHV3-38	Proteomics	0.804029	0.101024			CSF1R	Proteomics	0.716206	0.173551							AcCa(10:1)	Lipidomics	0.0165219	0.978965
SM(d38:6)	Lipidomics	0.803012	0.101795			CNDP1	Proteomics	0.709003	0.179985							AcCa(12:2)	Lipidomics	0.00566642	0.992785
KRT16	Proteomics	0.802834	0.10193			PRDX2	Proteomics	0.708292	0.180624							SM(t42:2)	Lipidomics	0.00531016	0.993239
L-Citrulline	Metabolomics	0.799132	0.104752			OAF	Proteomics	-0.711652	0.177611							LPC(19:0)	Lipidomics	0.00494107	0.993709
IGLV3-1	Proteomics	0.796827	0.106521			F13B	Proteomics	-0.726982	0.164053							LPG(18:2)	Lipidomics	0.00460611	0.994135
IGLV3-19	Proteomics	0.792566	0.109813			IGHV1-69D	Proteomics	-0.733428	0.158445							DG(20:1_18:2)	Lipidomics	0.00316118	0.995975
L-valine	Metabolomics	0.786067	0.114894			APOA4	Proteomics	-0.737938	0.154556							PC(40:10)	Lipidomics	0.00280219	0.996432
PE(40:7)	Lipidomics	0.786051	0.114907			IGHG3	Proteomics	-0.737969	0.154529							PC(37:1)	Lipidomics	0.00270566	0.996555
INHBC	Proteomics	0.783861	0.116634			CD93	Proteomics	-0.74314	0.150105							PI(18:0_20:4)	Lipidomics	-0.000342032	0.999565
F2	Proteomics	0.782292	0.117877			HPX	Proteomics	-0.751322	0.143181							TG(16:0_18:1_18:2)	Lipidomics	-0.00133677	0.998298
PC(44:5)	Lipidomics	0.776551	0.122456			SERPIND1	Proteomics	-0.755532	0.139657							DG(18:2_20:4)	Lipidomics	-0.00191533	0.997561
LGALS3BP	Proteomics	0.775554	0.123257			ALB	Proteomics	-0.779493	0.120103							PC(38:3)	Lipidomics	-0.00396175	0.994956
PC(39:4e)	Lipidomics	0.775382	0.123395			CFHR5	Proteomics	-0.779741	0.119905							SM(d29:1)	Lipidomics	-0.00517986	0.993405
GGH	Proteomics	0.771518	0.126514			ALDOB	Proteomics	-0.790847	0.111151							PE(16:0p_20:4)	Lipidomics	-0.00737779	0.990606
GSN	Proteomics	0.77134	0.126658			SAA2	Proteomics	-0.791605	0.11056							GM3(d36:1)	Lipidomics	-0.00819119	0.989571
PC(36:2)	Lipidomics	0.769599	0.128071			IGLV2-14	Proteomics	-0.793155	0.109356							PC(14:1e_18:2)	Lipidomics	-0.00948447	0.987924
ACT-Gb	BfitBwell	0.768906	0.128635			CD44	Proteomics	-0.795501	0.107542							ChE(18:2)	Lipidomics	-0.0133741	0.982972
SERPINA4	Proteomics	0.764149	0.132524			IGHV1-69	Proteomics	-0.8002	0.103935							LPE(20:4)	Lipidomics	-0.0148711	0.981066
PC(40:8e)	Lipidomics	0.759291	0.136532			FCGR3B	Proteomics	-0.806857	0.0988899							PI(18:0_20:3)	Lipidomics	-0.0177058	0.977457
IGKV3D-11	Proteomics	0.757331	0.138159			CFHR4	Proteomics	-0.812187	0.0949054							SM(d44:5)	Lipidomics	-0.0238588	0.969625
IGLV3-25	Proteomics	0.755116	0.140004			ITIH4	Proteomics	-0.813569	0.0938807							PC(32:0)	Lipidomics	-0.0285655	0.963634
APOM	Proteomics	0.753965	0.140966			HPR	Proteomics	-0.821364	0.0881647							PC(36:3)	Lipidomics	-0.0288346	0.963292
COL18A1	Proteomics	0.752226	0.142422			MBL2	Proteomics	-0.833569	0.0794393							PC(37:3)	Lipidomics	-0.0291117	0.962939
SM(d42:1)	Lipidomics	0.751539	0.142999			IGKV6D-21	Proteomics	-0.837664	0.0765753							ChE(20:5)	Lipidomics	-0.0292967	0.962704
RNASE1	Proteomics	0.750928	0.143513			IGLV5-37	Proteomics	-0.845917	0.070903							GM3(d38:1)	Lipidomics	-0.0305214	0.961145
C1RL	Proteomics	0.742263	0.150852			PLTP	Proteomics	-0.847139	0.0700747							DG(30:2e)	Lipidomics	-0.0306036	0.96104
APOL1	Proteomics	0.741845	0.151209			FGG	Proteomics	-0.852454	0.0665079							Hex3Cer(d18:2_16:0)	Lipidomics	-0.0324344	0.95871
KRT10	Proteomics	0.741384	0.151603			CETP	Proteomics	-0.854532	0.065129							PE(18:0p_16:0)	Lipidomics	-0.0340681	0.956632
APMAP	Proteomics	0.739294	0.153391			CRP	Proteomics	-0.859011	0.0621878							Cer(t16:0_24:1)	Lipidomics	-0.0371528	0.952707
SM(d43:1)	Lipidomics	0.739113	0.153547			SPARCL1	Proteomics	-0.868557	0.0560643							TG(20:5_18:2_18:2)	Lipidomics	-0.038411	0.951106
PC(40:7)	Lipidomics	0.734682	0.157361			LCN2	Proteomics	-0.872336	0.053696							SM(d36:0)	Lipidomics	-0.0388285	0.950574
SM(t42:1)	Lipidomics	0.733632	0.158268			SELL	Proteomics	-0.872413	0.0536478							AcCa(10:0)	Lipidomics	-0.0428806	0.945419
HRNR	Proteomics	0.731113	0.160452			SAA1	Proteomics	-0.87701	0.050811							DG(18:1_14:0)	Lipidomics	-0.0491839	0.937402
TG(18:3_18:2_18:2)	Lipidomics	0.730777	0.160744			S100A9	Proteomics	-0.884323	0.0464003							TG(16:1_18:3_18:3)	Lipidomics	-0.053991	0.93129
Kynurenine	Metabolomics	0.730183	0.16126			F9	Proteomics	-0.886426	0.0451555							DG(17:1_18:1)	Lipidomics	-0.0564484	0.928166
IGKV1-8	Proteomics	0.726547	0.164433			SERPINC1	Proteomics	-0.887116	0.0447498							PI(37:5)	Lipidomics	-0.058133	0.926025
Fat mass	BfitBwell	0.723796	0.166844			SAA4	Proteomics	-0.890047	0.0430379							LPC(19:1)	Lipidomics	-0.0625868	0.920364
PLXDC2	Proteomics	0.721805	0.168596			ORM1	Proteomics	-0.893988	0.0407696							DG(14:0_18:2)	Lipidomics	-0.068775	0.912502
Urate	Metabolomics	0.72178	0.168619			CD163	Proteomics	-0.897938	0.038536							DG(32:2e)	Lipidomics	-0.0692723	0.91187
CSF1R	Proteomics	0.716206	0.173551			LILRA3	Proteomics	-0.906397	0.0338901							PC(16:0_22:6)	Lipidomics	-0.0722336	0.908109
CNDP1	Proteomics	0.709003	0.179985			CD177	Proteomics	-0.906397	0.0338901							SM(d43:3)	Lipidomics	-0.0747232	0.904948
PI(36:4)	Lipidomics	0.708818	0.180152			ITGB1	Proteomics	-0.906397	0.0338901							DG(15:0_16:0)	Lipidomics	-0.0795162	0.898864
PRDX2	Proteomics	0.708292	0.180624			IGLV3-12	Proteomics	-0.906397	0.0338901							LPE(18:1)	Lipidomics	-0.0798756	0.898408
BCHE	Proteomics	0.695407	0.19231			P4HB	Proteomics	-0.906397	0.0338901							DG(17:1_16:1)	Lipidomics	-0.0801856	0.898014
CST3	Proteomics	0.694442	0.193194			S100A8	Proteomics	-0.906397	0.0338901							DG(16:1_13:0)	Lipidomics	-0.0808335	0.897192
IGLV5-39	Proteomics	0.691408	0.195979			TCN1	Proteomics	-0.906397	0.0338901							LPC(17:1)	Lipidomics	-0.0832547	0.894119
SM(d33:2)	Lipidomics	0.690536	0.196781			CORO1A	Proteomics	-0.906397	0.0338901							DG(17:0_18:1)	Lipidomics	-0.0889743	0.886864
IGHV5-51	Proteomics	0.69016	0.197128			CA2	Proteomics	-0.906397	0.0338901							TG(18:1_18:2_18:3)	Lipidomics	-0.0919675	0.883069
SHBG	Proteomics	0.689054	0.198147			IGFBP1	Proteomics	-0.906397	0.0338901							DG(15:0_16:1)	Lipidomics	-0.094934	0.879308
PEPD	Proteomics	0.688851	0.198334			FGL1	Proteomics	-0.909466	0.0322524							CmE(8:0)	Lipidomics	-0.0967002	0.87707
MINPP1	Proteomics	0.688033	0.19909			IGHG2	Proteomics	-0.910624	0.0316412							PC(30:1e)	Lipidomics	-0.0981584	0.875222
IGLV4-69	Proteomics	0.683883	0.202935			CCL14	Proteomics	-0.919364	0.0271522							SM(d34:1)	Lipidomics	-0.102396	0.869854
Serotonin	Metabolomics	0.681616	0.205044			FETUB	Proteomics	-0.935949	0.0192712							Hex1Cer(d42:1)	Lipidomics	-0.105215	0.866284
PI(18:0_22:4)	Lipidomics	0.680467	0.206115			HP	Proteomics	-0.936908	0.0188429							AcCa(10:3)	Lipidomics	-0.105299	0.866178
KRT2	Proteomics	0.679276	0.207227			TLN1	Proteomics	-0.938266	0.0182412							DG(15:0_18:1)	Lipidomics	-0.110931	0.859048
IGHV2-26	Proteomics	0.677579	0.208815			IL1RAP	Proteomics	-0.945761	0.0150398							TG(6:0_11:1_14:2)	Lipidomics	-0.111026	0.858928
C1QA	Proteomics	0.674757	0.211461			C9	Proteomics	-0.992724	0.000744185							TG(18:1_18:1_20:3)	Lipidomics	-0.111347	0.858522
IGKV2D-24	Proteomics	0.674456	0.211744													PC(34:2)	Lipidomics	-0.112664	0.856856
PC(34:1)	Lipidomics	0.673919	0.212249													TG(16:0_10:0_16:0)	Lipidomics	-0.119881	0.847729
CA1	Proteomics	0.673652	0.212501													SPH(t18:1)	Lipidomics	-0.12086	0.846492
Guanidinoacetate	Metabolomics	0.668151	0.217695													PC(37:6)	Lipidomics	-0.124675	0.841672
IGKV2D-29	Proteomics	0.667014	0.218773													DG(34:3e)	Lipidomics	-0.124831	0.841474
KRT33B	Proteomics	0.664136	0.221507													DG(16:1_18:2)	Lipidomics	-0.125403	0.840751
PROS1	Proteomics	0.663288	0.222315													SM(d32:0)	Lipidomics	-0.140032	0.82229
LUM	Proteomics	0.662464	0.2231													PE(32:1e)	Lipidomics	-0.144538	0.816611
SM(d34:3)	Lipidomics	0.661138	0.224366													ChE(20:3)	Lipidomics	-0.146145	0.814587
HRG	Proteomics	0.652764	0.232404													SM(d42:2)	Lipidomics	-0.149586	0.810254
PI16	Proteomics	0.649939	0.235134													DG(18:1_20:4)	Lipidomics	-0.149902	0.809856
gamma-Glutamyl-gamma-aminobutyrate	Metabolomics	0.649344	0.23571													SM(d40:4)	Lipidomics	-0.150211	0.809468
IGLV8-61	Proteomics	0.649283	0.235768													ST(d18:1_16:0+O)	Lipidomics	-0.154854	0.803625
IGLV1-47	Proteomics	0.646583	0.238387													AcCa(11:1)	Lipidomics	-0.158761	0.798711
SM(d41:1)	Lipidomics	0.643091	0.241786													TG(16:0_18:1_18:1)	Lipidomics	-0.159737	0.797484
IGLV1-44	Proteomics	0.641607	0.243234													DG(18:2_18:2)	Lipidomics	-0.163315	0.792989
DG(26:2)	Lipidomics	0.639838	0.244963													PC(40:7e)	Lipidomics	-0.164255	0.791809
PE(18:0p_22:6)	Lipidomics	0.634823	0.249884													SM(t40:1)	Lipidomics	-0.165882	0.789765
IGKV1D-16	Proteomics	0.633485	0.251201													PC(37:4)	Lipidomics	-0.167365	0.787904
ITIH3	Proteomics	0.633336	0.251347													DG(34:1e)	Lipidomics	-0.170569	0.783882
Glycerol 3-phosphate	Metabolomics	0.632842	0.251834													PC(39:6)	Lipidomics	-0.172485	0.781479
UDP	Metabolomics	0.632798	0.251878													Cer(t18:0_24:0)	Lipidomics	-0.178211	0.774302
Stair climb test	BfitBwell	0.632595	0.252078													DG(36:1e)	Lipidomics	-0.180397	0.771563
APOA2	Proteomics	0.629718	0.254919													PC(32:2e)	Lipidomics	-0.200212	0.746796
Acetylcholine	Metabolomics	0.629317	0.255316													DG(16:0_18:2)	Lipidomics	-0.205383	0.740348
trans-4-Hydroxy-L-proline	Metabolomics	0.626894	0.257716													PC(33:0)	Lipidomics	-0.206076	0.739485
PC(38:7e)	Lipidomics	0.624624	0.259971													PE(20:3e)	Lipidomics	-0.206242	0.739278
SM(t34:2)	Lipidomics	0.622569	0.262017													LPC(20:5)	Lipidomics	-0.206399	0.739083
PGLYRP2	Proteomics	0.620958	0.263623													LPE(16:0)	Lipidomics	-0.210209	0.734338
APOC4	Proteomics	0.618552	0.266027													LPC(16:1e)	Lipidomics	-0.211623	0.732578
CD5L	Proteomics	0.617256	0.267325													PC(37:5)	Lipidomics	-0.216782	0.726162
5-Hydroxyindoleacetate	Metabolomics	0.616687	0.267895													PC(33:3)	Lipidomics	-0.216834	0.726097
PI(16:0_18:2)	Lipidomics	0.615207	0.269379													TG(16:0_10:0_20:5)	Lipidomics	-0.217072	0.725801
DG(26:4e)	Lipidomics	0.61217	0.272432													SPH(d24:0)	Lipidomics	-0.217077	0.725795
KRT1	Proteomics	0.609299	0.275326													PC(42:9)	Lipidomics	-0.21797	0.724686
FGB	Proteomics	0.608577	0.276056													SM(d43:2)	Lipidomics	-0.219578	0.722688
Phosphoserine	Metabolomics	0.607998	0.276641													PE(16:0p_18:2)	Lipidomics	-0.219755	0.722468
C7	Proteomics	0.60682	0.277833													Cer(d18:1_26:0)	Lipidomics	-0.224549	0.716516
CLU	Proteomics	0.597535	0.287271
SM(d33:1)	Lipidomics	0.593516	0.291382
PC(18:3e_18:1)	Lipidomics	0.590801	0.294167
PE(20:0p_18:2)	Lipidomics	0.589302	0.295708
FBLN1	Proteomics	0.580737	0.304553
SM(d34:2)	Lipidomics	0.579357	0.305984
CFD	Proteomics	0.577449	0.307965
PC(31:2)	Lipidomics	0.57621	0.309254
BST1	Proteomics	0.576197	0.309268
PI(18:1_22:6)	Lipidomics	0.573353	0.31223
39K	ICP	0.573171	0.31242
IGFBP3	Proteomics	0.572564	0.313054
L-Homocysteine	Metabolomics	0.569237	0.316532
L-aspartate	Metabolomics	0.56754	0.31831
MASP1	Proteomics	0.567509	0.318343
HBD	Proteomics	0.567186	0.318681
D-Arabitol/Xylitol/Ribitol	Metabolomics	0.565128	0.320841
PI(18:0_18:1)	Lipidomics	0.560142	0.326089
PC(42:5)	Lipidomics	0.559801	0.326448
IGLV6-57	Proteomics	0.5597	0.326555
ERN1	Proteomics	0.559473	0.326794
CD109	Proteomics	0.555788	0.33069
GDI2	Proteomics	0.554957	0.33157
PC(42:4)	Lipidomics	0.551861	0.334852
TG(33:1)	Lipidomics	0.54929	0.337586
POSTN	Proteomics	0.546087	0.340997
IGHV3-64	Proteomics	0.544927	0.342236
PC(42:7)	Lipidomics	0.538258	0.349373
HSPG2	Proteomics	0.5367	0.351046
SLC25A3	Proteomics	0.533787	0.354179
NAGLU	Proteomics	0.532016	0.356087
HYAL1	Proteomics	0.532016	0.356087
KRT9	Proteomics	0.531771	0.356351
PC(42:10)	Lipidomics	0.525937	0.362655
Ectoine	Metabolomics	0.524954	0.363721
PC(44:3e)	Lipidomics	0.522091	0.366827
SM(t38:5)	Lipidomics	0.521702	0.367248
5-6-Dihydrothymine	Metabolomics	0.519814	0.369301
D-Rhamnose	Metabolomics	0.518739	0.370471
PC(37:2)	Lipidomics	0.516975	0.372393
Triethanolamine	Metabolomics	0.516958	0.372411
SERPINF1	Proteomics	0.516616	0.372783
HBB	Proteomics	0.512096	0.377719
Physical	BfitBwell	0.511115	0.378792
SM(d32:2)	Lipidomics	0.503808	0.386809
FCGBP	Proteomics	0.499926	0.391084
SM(t34:0)	Lipidomics	0.497515	0.393745
Malonylcarnitine	Metabolomics	0.496263	0.395128
APOB	Proteomics	0.491321	0.400599
GRN	Proteomics	0.486029	0.406478
6-Hydroxykynurenic acid	Metabolomics	0.482904	0.409959
PI(16:0_20:3)	Lipidomics	0.478931	0.414394
IGHV3-48	Proteomics	0.478274	0.415129
IGHV3-7	Proteomics	0.478274	0.415129
IGHV3-21	Proteomics	0.478274	0.415129
B2M	Proteomics	0.476161	0.417493
SM(d40:1)	Lipidomics	0.475778	0.417921
N-Methylethanolamine phosphate	Metabolomics	0.475001	0.418792
BTD	Proteomics	0.472865	0.421187
ZyE(33:6)	Lipidomics	0.471578	0.422632
L-cysteine	Metabolomics	0.470764	0.423546
57Fe	ICP	0.468986	0.425544
ABI3BP	Proteomics	0.467931	0.426731
KRT32	Proteomics	0.467669	0.427026
APOA5	Proteomics	0.465229	0.429774
C1QB	Proteomics	0.463483	0.431743
PTGDS	Proteomics	0.462279	0.433101
SERPINA5	Proteomics	0.460751	0.434827
IGLC7	Proteomics	0.45964	0.436083
TG(14:1_14:1_17:1)	Lipidomics	0.459104	0.43669
IGLV3-10	Proteomics	0.4581	0.437825
PE(42:3e)	Lipidomics	0.454388	0.442031
PC(32:4)	Lipidomics	0.452649	0.444005
IGLV1-51	Proteomics	0.452144	0.444578
Anthranilate	Metabolomics	0.445572	0.452055
PC(28:1)	Lipidomics	0.444133	0.453697
IGHM	Proteomics	0.444123	0.453707
F5	Proteomics	0.442064	0.456058
Nicotinate ribonucleotide	Metabolomics	0.441448	0.456761
PI(17:0_20:4)	Lipidomics	0.441141	0.457112
LPC(24:0)	Lipidomics	0.43998	0.458439
GP1BA	Proteomics	0.43974	0.458714
PC(32:1)	Lipidomics	0.439362	0.459146
IGKV1-27	Proteomics	0.433308	0.466082
TG(8:0_11:4_18:2)	Lipidomics	0.426779	0.473586
IGLV1-36	Proteomics	0.426566	0.473832
CPB2	Proteomics	0.425868	0.474636
IGKV3-7	Proteomics	0.425152	0.475461
Fast gait speed	BfitBwell	0.425076	0.475548
SM(d31:1)	Lipidomics	0.422202	0.478863
TG(18:2_18:2_22:6)	Lipidomics	0.422094	0.478988
Ascorbate	Metabolomics	0.420844	0.480431
IGKV2-30	Proteomics	0.419703	0.48175
TGFBI	Proteomics	0.414558	0.487703
PC(42:3)	Lipidomics	0.413798	0.488584
CFH	Proteomics	0.413744	0.488646
GM3(d40:2)	Lipidomics	0.412635	0.489932
PE(16:0p_20:5)	Lipidomics	0.410903	0.491941
IGHV3-74	Proteomics	0.410387	0.49254
IGHV3-53	Proteomics	0.410387	0.49254
IGHV3-30-3	Proteomics	0.410387	0.49254
Hex2Cer(d18:1_12:0)	Lipidomics	0.40923	0.493885
DG(34:4e)	Lipidomics	0.408981	0.494174
CAVIN2	Proteomics	0.408255	0.495018
GM3(d33:1)	Lipidomics	0.404811	0.499024
ROBO4	Proteomics	0.403908	0.500076
2-Oxoglutaramate	Metabolomics	0.403898	0.500088
Hex1Cer(d18:1_16:0+O)	Lipidomics	0.399723	0.504955
PC(40:1)	Lipidomics	0.399687	0.504996
PC(39:5)	Lipidomics	0.399573	0.50513
TG(18:2_14:1_18:2)	Lipidomics	0.398728	0.506116
PS(18:0_18:1)	Lipidomics	0.395739	0.509609
TG(6:0_11:1_18:3)	Lipidomics	0.393105	0.512691
PC(42:11)	Lipidomics	0.392182	0.513772
IGLV2-11	Proteomics	0.391525	0.514541
PE(19:0)	Lipidomics	0.390909	0.515263
D-Ribose	Metabolomics	0.389465	0.516956
PE(44:7)	Lipidomics	0.385592	0.521502
PC(32:3)	Lipidomics	0.38436	0.522949
IGHV7-4-1	Proteomics	0.384134	0.523215
IGLV9-49	Proteomics	0.383685	0.523743
PI(18:1_20:4)	Lipidomics	0.383157	0.524364
TF	Proteomics	0.382547	0.525081
PC(36:1)	Lipidomics	0.381604	0.526191
F7	Proteomics	0.380624	0.527345
AcCa(13:0)	Lipidomics	0.379928	0.528165
L-cystine	Metabolomics	0.37731	0.53125
TNXB	Proteomics	0.374943	0.534042
PE(18:2_18:2)	Lipidomics	0.374557	0.534497
PC(31:1)	Lipidomics	0.374551	0.534504
PC(30:1)	Lipidomics	0.372971	0.53637
IGKV3-15	Proteomics	0.37292	0.536431
PTPRG	Proteomics	0.372835	0.536531
FUCA2	Proteomics	0.372316	0.537144
IGHA1	Proteomics	0.372171	0.537316
PC(26:0)	Lipidomics	0.370707	0.539046
PC(38:7)	Lipidomics	0.370155	0.5397
LPC(24:1)	Lipidomics	0.369001	0.541064
Maltose/Sucrose	Metabolomics	0.36649	0.544038
SM(d30:2)	Lipidomics	0.364337	0.54659
PC(38:6e)	Lipidomics	0.363124	0.548027
ITIH2	Proteomics	0.361934	0.54944
IGLV10-54	Proteomics	0.361103	0.550426
IGKV3D-15	Proteomics	0.358219	0.553853
IGHV2-70D	Proteomics	0.355759	0.556779
Hex1Cer(d40:1)	Lipidomics	0.355142	0.557513
DSG1	Proteomics	0.354677	0.558066
IGLV1-50	Proteomics	0.354677	0.558066
SRGN	Proteomics	0.354677	0.558066
CST6	Proteomics	0.354677	0.558066
LPC(22:1)	Lipidomics	0.354541	0.558228
SH3BGRL3	Proteomics	0.351653	0.561669
VTN	Proteomics	0.35131	0.562078
PE(18:0p_20:4)	Lipidomics	0.348786	0.565088
PI(16:0_18:1)	Lipidomics	0.348594	0.565317
PC(34:5)	Lipidomics	0.346284	0.568075
LTF	Proteomics	0.345265	0.569292
PCYOX1	Proteomics	0.344479	0.570232
IGLC3	Proteomics	0.344209	0.570554
IGLC6	Proteomics	0.344209	0.570554
LTBP1	Proteomics	0.343568	0.57132
SPARC	Proteomics	0.342013	0.573181
COLEC11	Proteomics	0.340777	0.574659
PC(38:1)	Lipidomics	0.340681	0.574775
IGLL1	Proteomics	0.337304	0.57882
PSSc	BfitBwell	0.336781	0.579447
IGHV3-72	Proteomics	0.335242	0.581292
FBLN5	Proteomics	0.331836	0.585381
IGLV4-60	Proteomics	0.330238	0.587301
PROC	Proteomics	0.329239	0.588501
CFHR1	Proteomics	0.327958	0.590041
PC(35:3)	Lipidomics	0.327843	0.590181
PC(40:8)	Lipidomics	0.323576	0.595317
SM(t36:1)	Lipidomics	0.322581	0.596516
LPC(22:0)	Lipidomics	0.321282	0.598082
PPBP	Proteomics	0.319229	0.600559
TG(6:0_11:1_18:2)	Lipidomics	0.318323	0.601651
Acetylcarnitine	Metabolomics	0.314659	0.606077
STOM	Proteomics	0.314137	0.606708
PC(28:0)	Lipidomics	0.311201	0.610258
IGHV4-39	Proteomics	0.311078	0.610407
TG(6:0_18:1_18:2)	Lipidomics	0.310475	0.611137
C6	Proteomics	0.310447	0.611171
CPN1	Proteomics	0.310179	0.611495
CPN2	Proteomics	0.306112	0.616422
IGKV1D-8	Proteomics	0.305223	0.617499
HBA1	Proteomics	0.303318	0.619809
LPC(20:0)	Lipidomics	0.303162	0.619999
4-Acetamidobutanoate	Metabolomics	0.302197	0.62117
CALR	Proteomics	0.300706	0.62298
EFEMP1	Proteomics	0.297137	0.627317
3-Phosphonooxypyruvate	Metabolomics	0.29607	0.628614
PC(29:0)	Lipidomics	0.29312	0.632204
IGKV6-21	Proteomics	0.292355	0.633134
PC(35:2)	Lipidomics	0.291218	0.63452
PC(40:4)	Lipidomics	0.290113	0.635865
PC(30:0)	Lipidomics	0.289177	0.637007
PE(16:0p_22:4)	Lipidomics	0.288964	0.637266
SOD3	Proteomics	0.287835	0.638643
PE(16:1e)	Lipidomics	0.286164	0.64068
PF4	Proteomics	0.285401	0.641611
SERPINA1	Proteomics	0.284734	0.642425
Octadecanoic acid	Metabolomics	0.281849	0.645949
TGFB1	Proteomics	0.281225	0.64671
PE(16:0_22:6)	Lipidomics	0.280169	0.648001
PI(16:0_20:5)	Lipidomics	0.280012	0.648193
CKM	Proteomics	0.27997	0.648245
MMP2	Proteomics	0.277905	0.650769
Docosahexaenoic acid	Metabolomics	0.276335	0.65269
Emotional	BfitBwell	0.275749	0.653407
LPC(18:4)	Lipidomics	0.274292	0.65519
Mannitol/Sorbitol/Glucitol/Iditol	Metabolomics	0.272923	0.656867
LDHB	Proteomics	0.272286	0.657648
GM3(d41:1)	Lipidomics	0.269548	0.661003
TG(8:0_18:1_18:2)	Lipidomics	0.269063	0.661598
LPI(18:2)	Lipidomics	0.266655	0.664552
IGHD	Proteomics	0.26598	0.66538
IGHV1-69-2	Proteomics	0.264261	0.66749
IGHA2	Proteomics	0.26178	0.670538
LPE(20:5)	Lipidomics	0.261077	0.671402
PC(39:4)	Lipidomics	0.261002	0.671494
SM(d41:3)	Lipidomics	0.257877	0.675337
LPI(20:4)	Lipidomics	0.255356	0.67844
FGA	Proteomics	0.254007	0.680101
ECM1	Proteomics	0.25283	0.68155
PS(18:0_22:6)	Lipidomics	0.252262	0.68225
Propionylcarnitine	Metabolomics	0.252188	0.682341
APOD	Proteomics	0.248459	0.686937
23Na	ICP	0.244173	0.692227
DG(36:3e)	Lipidomics	0.244018	0.692418
THBS4	Proteomics	0.236787	0.701355
SM(d34:0)	Lipidomics	0.229768	0.710046
EIF5A	Proteomics	0.229608	0.710244
GAPDH	Proteomics	0.229442	0.710449
SM(d36:4)	Lipidomics	0.226617	0.713951
IGHV1-24	Proteomics	0.221089	0.720811
SM(d44:4)	Lipidomics	0.220444	0.721613
MAN2A1	Proteomics	0.219587	0.722677
PC(34:3)	Lipidomics	0.218926	0.723497
ITGA2B	Proteomics	0.218479	0.724053
IGKV3-20	Proteomics	0.218238	0.724353
ARF3	Proteomics	0.218131	0.724485
MCAM	Proteomics	0.216488	0.726528
GP1BB	Proteomics	0.215405	0.727873
IL6ST	Proteomics	0.214988	0.728392
SM(t41:1)	Lipidomics	0.212878	0.731017
TG(18:3_14:1_18:2)	Lipidomics	0.211425	0.732824
gamma-L-Glutamyl-D-alanine	Metabolomics	0.210658	0.733779
SM(d30:1)	Lipidomics	0.208417	0.736569
PC(32:2)	Lipidomics	0.208281	0.736738
MASP2	Proteomics	0.20819	0.736851
SELENOP	Proteomics	0.206927	0.738425
VNN1	Proteomics	0.206812	0.738568
TAGLN2	Proteomics	0.20658	0.738857
PC(36:5)	Lipidomics	0.204428	0.741539
THBS1	Proteomics	0.202669	0.743732
F10	Proteomics	0.201361	0.745363
DG(36:5e)	Lipidomics	0.197351	0.750365
IGKV2-28	Proteomics	0.197002	0.750801
PI(18:0_22:6)	Lipidomics	0.196897	0.750932
PE(18:3e)	Lipidomics	0.194447	0.753991
C1R	Proteomics	0.193859	0.754725
DG(18:1_20:3)	Lipidomics	0.192765	0.756093
Hexadecenoic acid	Metabolomics	0.188178	0.761826
ACTN1	Proteomics	0.18806	0.761973
FERMT3	Proteomics	0.186891	0.763436
IGHV4-30-2	Proteomics	0.186728	0.763639
Hydroxytetradecenoylcarnitine	Metabolomics	0.184796	0.766056
ZYX	Proteomics	0.184565	0.766345
IGHV4-61	Proteomics	0.177193	0.775577
IGHV4-38-2	Proteomics	0.177193	0.775577
IGHV4-34	Proteomics	0.177193	0.775577
PE(18:1p_18:2)	Lipidomics	0.176994	0.775826
LRP1	Proteomics	0.176369	0.77661
Cer(t18:0_22:0)	Lipidomics	0.17341	0.780319
HSPA8	Proteomics	0.173371	0.780368
ANPEP	Proteomics	0.17118	0.783116
Co(Q10)	Lipidomics	0.169391	0.785361
44Ca	ICP	0.169331	0.785435
Dodecanedioic acid	Metabolomics	0.168874	0.786009
KLKB1	Proteomics	0.168871	0.786013
IGHV4-4	Proteomics	0.168591	0.786365
PC(33:1)	Lipidomics	0.164198	0.79188
TG(16:0_16:0_18:1)	Lipidomics	0.163487	0.792773
L-histidine	Metabolomics	0.161831	0.794853
PC(34:4)	Lipidomics	0.161719	0.794995
PC(14:1e_20:4)	Lipidomics	0.159678	0.797559
IGHV3-15	Proteomics	0.157467	0.800338
PE(18:1p_20:5)	Lipidomics	0.156532	0.801514
SM(t34:1)	Lipidomics	0.15651	0.801541
IGKV1D-13	Proteomics	0.156494	0.801562
PIGR	Proteomics	0.153389	0.805468
IGHV3-35	Proteomics	0.152452	0.806647
TG(16:0_18:1_22:6)	Lipidomics	0.150219	0.809457
L-Adrenaline	Metabolomics	0.145986	0.814788
ChE(20:4)	Lipidomics	0.145684	0.815167
SOD1	Proteomics	0.144112	0.817149
SM(d41:2)	Lipidomics	0.144099	0.817165
PI(18:0_22:5)	Lipidomics	0.144091	0.817174
PON1	Proteomics	0.140897	0.821199
Sphinganine 1-phosphate	Metabolomics	0.136481	0.826769
TG(18:3_18:3_20:4)	Lipidomics	0.135357	0.828186
F11	Proteomics	0.133793	0.83016
Cer(m19:0_24:0)	Lipidomics	0.133075	0.831065
Phosphoethanolamine	Metabolomics	0.132847	0.831353
MFAP4	Proteomics	0.13275	0.831475
Hexadecanoic acid	Metabolomics	0.131751	0.832736
F12	Proteomics	0.128875	0.836366
PC(40:9)	Lipidomics	0.127461	0.838152
LPC(12:0)	Lipidomics	0.120456	0.847002
TG(18:1_14:0_18:2)	Lipidomics	0.11992	0.84768
GM3(d40:1+O)	Lipidomics	0.118717	0.849201
Hydroxyisovaleroyl carnitine	Metabolomics	0.113256	0.856107
PC(33:2)	Lipidomics	0.112004	0.857691
KRT83	Proteomics	0.111756	0.858005
KRT85	Proteomics	0.111756	0.858005
PE(18:2e)	Lipidomics	0.110522	0.859567
PS(18:0_20:4)	Lipidomics	0.110203	0.85997
MB	Proteomics	0.108374	0.862285
SFTPB	Proteomics	0.108374	0.862285
ADAMDEC1	Proteomics	0.108374	0.862285
HLA-B	Proteomics	0.108374	0.862285
PNP	Proteomics	0.108374	0.862285
CTSD	Proteomics	0.108374	0.862285
GSTO1	Proteomics	0.108374	0.862285
ATP2A3	Proteomics	0.108374	0.862285
CLIC1	Proteomics	0.108374	0.862285
NID1	Proteomics	0.108374	0.862285
PDLIM1	Proteomics	0.105749	0.865607
TG(15:0_9:0_9:0)	Lipidomics	0.103971	0.867858
HBG2	Proteomics	0.103494	0.868463
Tetradecenoic acid	Metabolomics	0.102944	0.86916
L-Carnitine	Metabolomics	0.0954221	0.878689
TG(16:0_16:1_18:1)	Lipidomics	0.0935411	0.881074
C4BPA	Proteomics	0.0931439	0.881577
TG(12:1e_6:0_11:2)	Lipidomics	0.0929373	0.881839
PC(38:5)	Lipidomics	0.0836651	0.893599
Butyrylcarnitine	Metabolomics	0.0824662	0.89512
TUBB4B	Proteomics	0.0804658	0.897658
Cer(t18:0_23:0)	Lipidomics	0.0800217	0.898222
PI(18:1_18:1)	Lipidomics	0.074749	0.904915
Eicosatetraenoic acid	Metabolomics	0.0743954	0.905364
SM(t42:3)	Lipidomics	0.0743492	0.905423
SM(d18:2_13:0)	Lipidomics	0.0733597	0.906679
GPX3	Proteomics	0.0712585	0.909348
APOC3	Proteomics	0.0705448	0.910254
PCOLCE	Proteomics	0.0698909	0.911085
TG(16:1_18:1_18:2)	Lipidomics	0.0696286	0.911418
D-Glucosamine	Metabolomics	0.0687231	0.912568
MMRN1	Proteomics	0.0664313	0.915479
IGHV3-64D	Proteomics	0.0662102	0.91576
1-3-Bisphosphoglycerate	Metabolomics	0.0657208	0.916382
Hexanoylcarnitine	Metabolomics	0.0653842	0.91681
AcCa(11:0)	Lipidomics	0.0651873	0.91706
ITGB3	Proteomics	0.0648223	0.917524
TUBB1	Proteomics	0.0647639	0.917598
ADAMTSL4	Proteomics	0.0629703	0.919877
VIM	Proteomics	0.0627623	0.920141
SERPINF2	Proteomics	0.0623265	0.920695
AcCa(9:0)	Lipidomics	0.0616779	0.921519
ICAM1	Proteomics	0.0612808	0.922024
LPC(18:1)	Lipidomics	0.0611767	0.922156
IGKV2-40	Proteomics	0.0604109	0.923129
APOH	Proteomics	0.0588877	0.925065
FACIT-Fatigue	BfitBwell	0.0574275	0.926921
IGHV2-5	Proteomics	0.0517794	0.934102
Cer(t17:0_24:1)	Lipidomics	0.0491214	0.937482
PC(31:0)	Lipidomics	0.0464759	0.940846
GM3(d36:2)	Lipidomics	0.0462925	0.94108
PC(35:5)	Lipidomics	0.0457903	0.941718
AcCa(8:0)	Lipidomics	0.0456792	0.94186
Octanoylcarnitine	Metabolomics	0.0429843	0.945288
TG(9:0_9:0_11:1)	Lipidomics	0.0398047	0.949332
CES-Dc	BfitBwell	0.0381854	0.951393
APOC2	Proteomics	0.0381383	0.951453
SM(d39:2)	Lipidomics	0.0378176	0.951861
LPC(14:0)	Lipidomics	0.0367764	0.953185
ChE(18:1)	Lipidomics	0.0363188	0.953768
MYL12B	Proteomics	0.0349628	0.955493
PON3	Proteomics	0.0334936	0.957363
A1BG	Proteomics	0.0301783	0.961582
ChE(22:6)	Lipidomics	0.0298779	0.961964
CP	Proteomics	0.0288167	0.963315
PE(18:0p_18:2)	Lipidomics	0.025327	0.967756
IGLL5	Proteomics	0.0246081	0.968671
GM3(d40:1)	Lipidomics	0.0188996	0.975938
AMBP	Proteomics	0.0181529	0.976888
LPE(22:6)	Lipidomics	0.0166576	0.978792
AcCa(10:1)	Lipidomics	0.0165219	0.978965
Dimethylheptanoyl carnitine	Metabolomics	0.007182	0.990856
AcCa(12:2)	Lipidomics	0.00566642	0.992785
L-proline	Metabolomics	0.0056403	0.992819
SM(t42:2)	Lipidomics	0.00531016	0.993239
LPC(19:0)	Lipidomics	0.00494107	0.993709
LPG(18:2)	Lipidomics	0.00460611	0.994135
LYZ	Proteomics	0.00454833	0.994209
C4A	Proteomics	0.00362388	0.995386
C4B	Proteomics	0.00362388	0.995386
DG(20:1_18:2)	Lipidomics	0.00316118	0.995975
PC(40:10)	Lipidomics	0.00280219	0.996432
PC(37:1)	Lipidomics	0.00270566	0.996555
Tetradecanoic acid	Metabolomics	0.00196866	0.997493
PI(18:0_20:4)	Lipidomics	-0.000342032	0.999565
TG(16:0_18:1_18:2)	Lipidomics	-0.00133677	0.998298
DG(18:2_20:4)	Lipidomics	-0.00191533	0.997561
PC(38:3)	Lipidomics	-0.00396175	0.994956
SM(d29:1)	Lipidomics	-0.00517986	0.993405
PE(16:0p_20:4)	Lipidomics	-0.00737779	0.990606
LCP1	Proteomics	-0.00747698	0.99048
APOF	Proteomics	-0.00761481	0.990305
GM3(d36:1)	Lipidomics	-0.00819119	0.989571
Eicosatrienoic acid	Metabolomics	-0.00893469	0.988624
PC(14:1e_18:2)	Lipidomics	-0.00948447	0.987924
2-Hydroxyglutarate	Metabolomics	-0.0103507	0.986821
ACTB	Proteomics	-0.0132465	0.983135
ACTG1	Proteomics	-0.0132465	0.983135
ChE(18:2)	Lipidomics	-0.0133741	0.982972
LPE(20:4)	Lipidomics	-0.0148711	0.981066
PI(18:0_20:3)	Lipidomics	-0.0177058	0.977457
3alpha-12alpha-Dihydroxy-5beta-cholanate	Metabolomics	-0.0202798	0.974181
APCS	Proteomics	-0.0226193	0.971203
SM(d44:5)	Lipidomics	-0.0238588	0.969625
SERPINA6	Proteomics	-0.0240221	0.969417
Decanoic acid	Metabolomics	-0.0258468	0.967095
PC(32:0)	Lipidomics	-0.0285655	0.963634
PC(36:3)	Lipidomics	-0.0288346	0.963292
PC(37:3)	Lipidomics	-0.0291117	0.962939
ChE(20:5)	Lipidomics	-0.0292967	0.962704
GM3(d38:1)	Lipidomics	-0.0305214	0.961145
DG(30:2e)	Lipidomics	-0.0306036	0.96104
Hex3Cer(d18:2_16:0)	Lipidomics	-0.0324344	0.95871
Decanoylcarnitine	Metabolomics	-0.0326996	0.958373
HBE1	Proteomics	-0.0329346	0.958074
PE(18:0p_16:0)	Lipidomics	-0.0340681	0.956632
Cer(t16:0_24:1)	Lipidomics	-0.0371528	0.952707
TG(20:5_18:2_18:2)	Lipidomics	-0.038411	0.951106
SM(d36:0)	Lipidomics	-0.0388285	0.950574
IGHV6-1	Proteomics	-0.0398512	0.949273
AcCa(10:0)	Lipidomics	-0.0428806	0.945419
Isovalerylcarnitine	Metabolomics	-0.0433074	0.944877
ACE	Proteomics	-0.0445712	0.943269
Dimethylnonanoyl carnitine	Metabolomics	-0.0463457	0.941012
C2	Proteomics	-0.0465181	0.940793
SPP2	Proteomics	-0.047521	0.939517
DG(18:1_14:0)	Lipidomics	-0.0491839	0.937402
PROCR	Proteomics	-0.0504641	0.935774
TG(16:1_18:3_18:3)	Lipidomics	-0.053991	0.93129
DG(17:1_18:1)	Lipidomics	-0.0564484	0.928166
PI(37:5)	Lipidomics	-0.058133	0.926025
Allantoate	Metabolomics	-0.0604345	0.923099
LPC(19:1)	Lipidomics	-0.0625868	0.920364
ILK	Proteomics	-0.0628311	0.920054
LRG1	Proteomics	-0.0635525	0.919137
FLNA	Proteomics	-0.0668238	0.914981
IGHV1-2	Proteomics	-0.0674888	0.914136
DG(14:0_18:2)	Lipidomics	-0.068775	0.912502
DG(32:2e)	Lipidomics	-0.0692723	0.91187
ACTC1	Proteomics	-0.0700646	0.910864
SLC4A1	Proteomics	-0.0708999	0.909803
PC(16:0_22:6)	Lipidomics	-0.0722336	0.908109
SM(d43:3)	Lipidomics	-0.0747232	0.904948
TPM4	Proteomics	-0.0780382	0.90074
DG(15:0_16:0)	Lipidomics	-0.0795162	0.898864
GSTP1	Proteomics	-0.079875	0.898408
LPE(18:1)	Lipidomics	-0.0798756	0.898408
DG(17:1_16:1)	Lipidomics	-0.0801856	0.898014
DG(16:1_13:0)	Lipidomics	-0.0808335	0.897192
C8A	Proteomics	-0.0821923	0.895467
LPC(17:1)	Lipidomics	-0.0832547	0.894119
Dodecanoic acid	Metabolomics	-0.0856809	0.891041
TTR	Proteomics	-0.0881605	0.887896
EEF1A1	Proteomics	-0.0886693	0.887251
H3C15	Proteomics	-0.0886693	0.887251
IGFBP7	Proteomics	-0.0886693	0.887251
MYLPF	Proteomics	-0.0886693	0.887251
HSP90B1	Proteomics	-0.0886693	0.887251
ASGR2	Proteomics	-0.0886693	0.887251
ACTR3B	Proteomics	-0.0886693	0.887251
DG(17:0_18:1)	Lipidomics	-0.0889743	0.886864
TG(18:1_18:2_18:3)	Lipidomics	-0.0919675	0.883069
DG(15:0_16:1)	Lipidomics	-0.094934	0.879308
CmE(8:0)	Lipidomics	-0.0967002	0.87707
PC(30:1e)	Lipidomics	-0.0981584	0.875222
TUBA1B	Proteomics	-0.0983585	0.874968
SM(d34:1)	Lipidomics	-0.102396	0.869854
CFHR2	Proteomics	-0.105188	0.866317
Hex1Cer(d42:1)	Lipidomics	-0.105215	0.866284
AcCa(10:3)	Lipidomics	-0.105299	0.866178
24Mg	ICP	-0.106663	0.864451
Octadecadienoic acid	Metabolomics	-0.106961	0.864073
MYL6B	Proteomics	-0.110877	0.859117
DG(15:0_18:1)	Lipidomics	-0.110931	0.859048
TG(6:0_11:1_14:2)	Lipidomics	-0.111026	0.858928
TG(18:1_18:1_20:3)	Lipidomics	-0.111347	0.858522
Octadecatrienoic acid	Metabolomics	-0.112524	0.857033
PC(34:2)	Lipidomics	-0.112664	0.856856
Octanoic acid	Metabolomics	-0.112882	0.85658
TG(16:0_10:0_16:0)	Lipidomics	-0.119881	0.847729
SPH(t18:1)	Lipidomics	-0.12086	0.846492
IGHG4	Proteomics	-0.124324	0.842115
PC(37:6)	Lipidomics	-0.124675	0.841672
DG(34:3e)	Lipidomics	-0.124831	0.841474
DG(16:1_18:2)	Lipidomics	-0.125403	0.840751
PFN1	Proteomics	-0.127797	0.837727
VWF	Proteomics	-0.128308	0.837082
PARVB	Proteomics	-0.129099	0.836083
C4BPB	Proteomics	-0.129188	0.835971
YWHAZ	Proteomics	-0.130798	0.833939
PRDX6	Proteomics	-0.136263	0.827043
IGKV1-12	Proteomics	-0.1388	0.823843
SM(d32:0)	Lipidomics	-0.140032	0.82229
L-threonine	Metabolomics	-0.14055	0.821637
C8G	Proteomics	-0.140676	0.821478
IGF2	Proteomics	-0.142161	0.819606
IGHV3-38-3	Proteomics	-0.142775	0.818832
CFL1	Proteomics	-0.143472	0.817954
PE(32:1e)	Lipidomics	-0.144538	0.816611
MST1	Proteomics	-0.144601	0.816532
66Zn	ICP	-0.145815	0.815002
ChE(20:3)	Lipidomics	-0.146145	0.814587
MYH9	Proteomics	-0.147052	0.813444
Succinate	Metabolomics	-0.149527	0.810329
SM(d42:2)	Lipidomics	-0.149586	0.810254
DG(18:1_20:4)	Lipidomics	-0.149902	0.809856
SM(d40:4)	Lipidomics	-0.150211	0.809468
FUCA1	Proteomics	-0.150269	0.809394
ST(d18:1_16:0+O)	Lipidomics	-0.154854	0.803625
AcCa(11:1)	Lipidomics	-0.158761	0.798711
TG(16:0_18:1_18:1)	Lipidomics	-0.159737	0.797484
Hydroxydecanoyl carnitine	Metabolomics	-0.161661	0.795066
VASP	Proteomics	-0.163281	0.793032
DG(18:2_18:2)	Lipidomics	-0.163315	0.792989
PC(40:7e)	Lipidomics	-0.164255	0.791809
SM(t40:1)	Lipidomics	-0.165882	0.789765
PC(37:4)	Lipidomics	-0.167365	0.787904
Dodecenoylcarnitine	Metabolomics	-0.168024	0.787076
HGFAC	Proteomics	-0.168393	0.786614
AGT	Proteomics	-0.169382	0.785372
D-Glucose	Metabolomics	-0.170205	0.784339
g-Oxalo-crotonate	Metabolomics	-0.170206	0.784338
DG(34:1e)	Lipidomics	-0.170569	0.783882
PC(39:6)	Lipidomics	-0.172485	0.781479
Ornithine	Metabolomics	-0.1765	0.776445
Cer(t18:0_24:0)	Lipidomics	-0.178211	0.774302
DG(36:1e)	Lipidomics	-0.180397	0.771563
CHL1	Proteomics	-0.181736	0.769886
CCL16	Proteomics	-0.18939	0.760311
PLEK	Proteomics	-0.190776	0.758578
PC(32:2e)	Lipidomics	-0.200212	0.746796
LPA	Proteomics	-0.201526	0.745157
Hydroxydodecanoyl carnitine	Metabolomics	-0.203197	0.743072
DG(16:0_18:2)	Lipidomics	-0.205383	0.740348
NRP1	Proteomics	-0.205595	0.740085
PC(33:0)	Lipidomics	-0.206076	0.739485
IGHV3-49	Proteomics	-0.206141	0.739404
PE(20:3e)	Lipidomics	-0.206242	0.739278
LPC(20:5)	Lipidomics	-0.206399	0.739083
63Cu	ICP	-0.208026	0.737056
LPE(16:0)	Lipidomics	-0.210209	0.734338
LPC(16:1e)	Lipidomics	-0.211623	0.732578
F13A1	Proteomics	-0.213796	0.729875
PC(37:5)	Lipidomics	-0.216782	0.726162
PC(33:3)	Lipidomics	-0.216834	0.726097
MAN1A1	Proteomics	-0.216843	0.726087
TG(16:0_10:0_20:5)	Lipidomics	-0.217072	0.725801
SPH(d24:0)	Lipidomics	-0.217077	0.725795
PC(42:9)	Lipidomics	-0.21797	0.724686
SM(d43:2)	Lipidomics	-0.219578	0.722688
PE(16:0p_18:2)	Lipidomics	-0.219755	0.722468
TUBA4A	Proteomics	-0.223841	0.717395
Cer(d18:1_26:0)	Lipidomics	-0.224549	0.716516
RBP4	Proteomics	-0.226433	0.714179
Octenoylcarnitine	Metabolomics	-0.229586	0.71027
.	Proteomics	-0.230462	0.709185
SERPINA7	Proteomics	-0.231617	0.707755
CAP1	Proteomics	-0.235886	0.702469
CFP	Proteomics	-0.236929	0.701179
PC(38:2)	Lipidomics	-0.239244	0.698317
Dimethylglycine	Metabolomics	-0.239812	0.697614
SM(d38:2)	Lipidomics	-0.240776	0.696423
L-glutamate	Metabolomics	-0.240964	0.696191
L-alanine	Metabolomics	-0.248797	0.686521
Malate	Metabolomics	-0.251277	0.683463
DG(18:0_18:1)	Lipidomics	-0.252902	0.681462
DG(16:0_18:1)	Lipidomics	-0.260753	0.6718
Cer(d18:1_24:0+O)	Lipidomics	-0.261208	0.671241
CDH1	Proteomics	-0.265819	0.665578
TG(18:1_18:1_18:1)	Lipidomics	-0.266861	0.664299
2-Oxoglutarate	Metabolomics	-0.268859	0.661848
Cer(t16:0_23:0)	Lipidomics	-0.274101	0.655425
VCL	Proteomics	-0.277148	0.651695
GM3(d34:1)	Lipidomics	-0.288565	0.637752
LPC(16:1)	Lipidomics	-0.292242	0.633272
Pantothenate	Metabolomics	-0.292469	0.632995
Guanine	Metabolomics	-0.292595	0.632843
PC(37:5e)	Lipidomics	-0.292646	0.63278
BLVRB	Proteomics	-0.294994	0.629923
PE(22:5e)	Lipidomics	-0.295063	0.629839
OLFM1	Proteomics	-0.2951	0.629794
AcCa(14:2)	Lipidomics	-0.297538	0.626829
ITIH1	Proteomics	-0.29883	0.625259
C1QC	Proteomics	-0.300513	0.623214
Octadecenoic acid	Metabolomics	-0.306348	0.616136
LPC(16:0)	Lipidomics	-0.307748	0.614439
Eicosapentaenoic acid	Metabolomics	-0.308209	0.61388
PRSS1	Proteomics	-0.311629	0.609741
DG(18:1_18:2)	Lipidomics	-0.311902	0.60941
SERPING1	Proteomics	-0.312666	0.608486
PROZ	Proteomics	-0.314069	0.60679
AcCa(12:1)	Lipidomics	-0.316661	0.603658
Hex3Cer(d18:1_14:0)	Lipidomics	-0.320111	0.599494
MARCO	Proteomics	-0.320676	0.598812
PC(18:3e_18:0)	Lipidomics	-0.32176	0.597505
ChE(18:3)	Lipidomics	-0.321862	0.597382
SERPINA10	Proteomics	-0.32583	0.592603
ADIPOQ	Proteomics	-0.325959	0.592447
Hydroxyoctanoyl carnitine	Metabolomics	-0.327803	0.590228
DG(25:0_16:0)	Lipidomics	-0.32819	0.589763
GM3(d36:1+O)	Lipidomics	-0.328286	0.589647
ALCAM	Proteomics	-0.332691	0.584354
SM(d38:1)	Lipidomics	-0.340297	0.575234
HABP2	Proteomics	-0.340433	0.575072
TG(18:1_18:2_18:2)	Lipidomics	-0.341835	0.573394
ALDOA	Proteomics	-0.342056	0.57313
TIMP1	Proteomics	-0.343777	0.571071
Cer(d18:1_26:2)	Lipidomics	-0.348588	0.565324
GM3(d34:1+O)	Lipidomics	-0.352665	0.560462
DG(18:1_18:1)	Lipidomics	-0.3551	0.557563
NCAM1	Proteomics	-0.355467	0.557126
ENPP2	Proteomics	-0.355993	0.5565
PE(16:0p_18:1)	Lipidomics	-0.356216	0.556234
GM3(d32:1)	Lipidomics	-0.356677	0.555686
sn-glycero-3-Phosphoethanolamine	Metabolomics	-0.359063	0.55285
LPC(17:0)	Lipidomics	-0.359426	0.552418
DG(34:2e)	Lipidomics	-0.360784	0.550806
IGHV4-28	Proteomics	-0.360997	0.550553
SERPINA3	Proteomics	-0.361647	0.54978
GM3(d42:3)	Lipidomics	-0.362703	0.548527
APOE	Proteomics	-0.364581	0.5463
SM(d37:1)	Lipidomics	-0.364638	0.546233
IGHV3-73	Proteomics	-0.368285	0.541912
PE(42:8e)	Lipidomics	-0.369091	0.540958
TMSB4X	Proteomics	-0.37023	0.53961
SM(d35:2)	Lipidomics	-0.376807	0.531842
TUBA3C	Proteomics	-0.378474	0.529877
IGKV1-17	Proteomics	-0.381559	0.526245
AcCa(12:0)	Lipidomics	-0.386117	0.520885
GM3(d42:2)	Lipidomics	-0.394826	0.510677
3-Hydroxyisobutyrate	Metabolomics	-0.39744	0.507621
CRTAC1	Proteomics	-0.397617	0.507414
ST(d18:1_22:0)	Lipidomics	-0.398515	0.506365
IGLV3-9	Proteomics	-0.400038	0.504587
Dehydroascorbate	Metabolomics	-0.400148	0.504459
CFB	Proteomics	-0.400352	0.504221
TG(18:1_18:2_20:3)	Lipidomics	-0.40142	0.502975
30-s Sit-to-Stand Test	BfitBwell	-0.402104	0.502177
Dodecanoylcarnitine	Metabolomics	-0.403525	0.500521
SM(t38:4)	Lipidomics	-0.406089	0.497536
Tetradecenoylcarnitine	Metabolomics	-0.406257	0.497341
Itaconate	Metabolomics	-0.409105	0.49403
C3	Proteomics	-0.413703	0.488694
Docosapentaenoic acid	Metabolomics	-0.416813	0.485092
Spermidine	Metabolomics	-0.417496	0.484302
C1S	Proteomics	-0.422722	0.478263
Fumarate	Metabolomics	-0.422844	0.478122
DG(36:4e)	Lipidomics	-0.42364	0.477204
Hex3Cer(d18:1_16:0)	Lipidomics	-0.425396	0.47518
L-tryptophan	Metabolomics	-0.426265	0.474179
GM3(d38:2)	Lipidomics	-0.433764	0.465558
Hypoxanthine	Metabolomics	-0.433819	0.465495
PC(44:6e)	Lipidomics	-0.43796	0.460751
RARRES2	Proteomics	-0.44107	0.457194
Tiglylcarnitine	Metabolomics	-0.446536	0.450957
Butanoic acid	Metabolomics	-0.448379	0.448858
IGFBP6	Proteomics	-0.451629	0.445162
PE(18:1p_20:4)	Lipidomics	-0.455967	0.440241
LPC(18:0)	Lipidomics	-0.458321	0.437575
QSOX1	Proteomics	-0.458766	0.437072
LPC(18:3)	Lipidomics	-0.46174	0.43371
C5	Proteomics	-0.464353	0.430761
Cer(d19:1_22:0)	Lipidomics	-0.464448	0.430654
Cer(d18:1_24:0)	Lipidomics	-0.465353	0.429634
LCAT	Proteomics	-0.478557	0.414812
Linoelaidyl carnitine	Metabolomics	-0.479701	0.413534
TG(18:1_18:1_18:2)	Lipidomics	-0.49016	0.401888
5-Hydroxyisourate	Metabolomics	-0.490618	0.40138
ACTBL2	Proteomics	-0.491509	0.400391
LPC(18:2)	Lipidomics	-0.491696	0.400183
IGFBP2	Proteomics	-0.492368	0.399439
CerG3GNAc1(d34:2)	Lipidomics	-0.494512	0.397064
GC	Proteomics	-0.494718	0.396837
SPHP(d18:1)	Lipidomics	-0.494914	0.39662
N1-Acetylspermidine	Metabolomics	-0.495247	0.396251
MMRN2	Proteomics	-0.496466	0.394903
LPC(15:0)	Lipidomics	-0.496926	0.394395
KNG1	Proteomics	-0.497815	0.393413
PC(38:5e)	Lipidomics	-0.500138	0.39085
PC(36:4)	Lipidomics	-0.500669	0.390265
EIF2B1	Proteomics	-0.503757	0.386865
Cer(m18:0_24:0)	Lipidomics	-0.504107	0.38648
APOA1	Proteomics	-0.506574	0.38377
SM(d36:2)	Lipidomics	-0.507772	0.382454
Xanthine	Metabolomics	-0.508069	0.382129
IGFBP4	Proteomics	-0.508638	0.381505
GM3(d34:2)	Lipidomics	-0.509362	0.380712
DBH	Proteomics	-0.516507	0.372902
IGLV3-21	Proteomics	-0.518479	0.370754
SM(d40:3)	Lipidomics	-0.523509	0.365287
LPC(20:2)	Lipidomics	-0.523599	0.36519
IGHV1-18	Proteomics	-0.52411	0.364635
PLG	Proteomics	-0.525573	0.36305
Tetradecanoylcarnitine	Metabolomics	-0.526889	0.361625
IGHV1-46	Proteomics	-0.531611	0.356523
PE(42:0)	Lipidomics	-0.531814	0.356305
L-tyrosine	Metabolomics	-0.53606	0.351734
CAMP	Proteomics	-0.536399	0.351369
DEFA1	Proteomics	-0.536498	0.351263
RNASE4	Proteomics	-0.53675	0.350993
CTBS	Proteomics	-0.537327	0.350373
IGKV4-1	Proteomics	-0.537815	0.349849
PLA2G7	Proteomics	-0.540047	0.347455
Cer(m18:0_23:0)	Lipidomics	-0.540767	0.346683
PC(16:2e_18:0)	Lipidomics	-0.542005	0.345359
Taurochenodeoxycholate/Tauroursodeoxycholate	Metabolomics	-0.542379	0.344958
Cer(d18:0_18:0)	Lipidomics	-0.543751	0.343491
Social	BfitBwell	-0.545722	0.341387
ACSL4	Proteomics	-0.548461	0.338467
AcCa(14:1)	Lipidomics	-0.550267	0.336546
SM(d37:2)	Lipidomics	-0.55071	0.336075
Inosine	Metabolomics	-0.554227	0.332343
SM(d44:3)	Lipidomics	-0.555603	0.330885
3-Methyldioxyindole	Metabolomics	-0.561105	0.325074
LPC(20:1)	Lipidomics	-0.561328	0.324839
Hex2Cer(d18:1_22:0)	Lipidomics	-0.561575	0.324578
Cer(d16:1_23:0)	Lipidomics	-0.566387	0.319519
SM(d28:1)	Lipidomics	-0.570598	0.315109
ORM2	Proteomics	-0.575691	0.309794
ANG	Proteomics	-0.577562	0.307848
Glycodeoxycholate/Glychenodeoxycholate	Metabolomics	-0.579392	0.305947
PC(34:0)	Lipidomics	-0.583594	0.301595
DG(18:3_18:2)	Lipidomics	-0.587676	0.297382
Citrate	Metabolomics	-0.588859	0.296164
Sphingosine 1-phosphate	Metabolomics	-0.59051	0.294466
PRG4	Proteomics	-0.590906	0.29406
IGFALS	Proteomics	-0.593286	0.291618
VASN	Proteomics	-0.594527	0.290346
COMP	Proteomics	-0.595059	0.289802
Diphosphate	Metabolomics	-0.60083	0.283911
Methylmalonylcarnitine	Metabolomics	-0.600864	0.283877
AMY2A	Proteomics	-0.603165	0.281538
Hexadecadienoylcarnitine	Metabolomics	-0.604468	0.280215
PC(36:2e)	Lipidomics	-0.605658	0.279009
PC(40:5)	Lipidomics	-0.606811	0.277842
Cys-Gly	Metabolomics	-0.609289	0.275337
PRG2	Proteomics	-0.611353	0.273255
PC(34:1e)	Lipidomics	-0.612406	0.272195
CD14	Proteomics	-0.61354	0.271054
C8B	Proteomics	-0.613689	0.270904
dAMP	Metabolomics	-0.624069	0.260523
ST(d34:2)	Lipidomics	-0.624465	0.260129
ST(d18:1_16:0)	Lipidomics	-0.624853	0.259744
L-methionine	Metabolomics	-0.625523	0.259077
Hexadecenoylcarnitine	Metabolomics	-0.628036	0.256585
Cer(d18:2_22:0)	Lipidomics	-0.63919	0.245597
SM(d32:1)	Lipidomics	-0.643516	0.241371
PE(18:0p_18:1)	Lipidomics	-0.643912	0.240985
VCAM1	Proteomics	-0.644164	0.24074
L-serine	Metabolomics	-0.646525	0.238444
IDP	Metabolomics	-0.648983	0.23606
PC(35:4)	Lipidomics	-0.650436	0.234653
CerG3GNAc1(d34:1)	Lipidomics	-0.663118	0.222477
AcCa(14:0)	Lipidomics	-0.663964	0.221671
PE(16:0_20:5)	Lipidomics	-0.664706	0.220965
AZGP1	Proteomics	-0.665617	0.220099
LBP	Proteomics	-0.668881	0.217003
Cer(d17:1_24:1)	Lipidomics	-0.669601	0.216322
IGHV1-8	Proteomics	-0.671944	0.214109
Cer(d18:0_22:0)	Lipidomics	-0.672391	0.213688
Cer(m18:0_22:0)	Lipidomics	-0.675474	0.210788
IGHV1-3	Proteomics	-0.679648	0.20688
Phosphate	Metabolomics	-0.682458	0.20426
CFI	Proteomics	-0.687527	0.199558
Nicotinic acid	Metabolomics	-0.696559	0.191256
Cer(d18:1_26:1)	Lipidomics	-0.697527	0.190373
TG(18:3_18:2_18:3)	Lipidomics	-0.697531	0.190369
L-leucine	Metabolomics	-0.701057	0.18716
400 MWT	BfitBwell	-0.701266	0.18697
Hex1Cer(d18:1_16:0)	Lipidomics	-0.703605	0.18485
PC(38:4e)	Lipidomics	-0.704803	0.183767
Cer(d18:1_22:0)	Lipidomics	-0.706361	0.182362
L-lysine	Metabolomics	-0.708865	0.180109
2/3-Phospho-D-glycerate	Metabolomics	-0.711575	0.17768
OAF	Proteomics	-0.711652	0.177611
Taurocholate	Metabolomics	-0.712324	0.177011
CerG3GNAc1(d42:2)	Lipidomics	-0.713343	0.176101
AcCa(16:0)	Lipidomics	-0.723177	0.167389
F13B	Proteomics	-0.726982	0.164053
Pyruvate	Metabolomics	-0.730108	0.161326
Hex2Cer(d18:2_16:0)	Lipidomics	-0.733182	0.158658
IGHV1-69D	Proteomics	-0.733428	0.158445
PE(18:0p_22:5)	Lipidomics	-0.736358	0.155915
LPC(18:0e)	Lipidomics	-0.736766	0.155564
APOA4	Proteomics	-0.737938	0.154556
IGHG3	Proteomics	-0.737969	0.154529
LPC(16:0e)	Lipidomics	-0.738385	0.154172
CD93	Proteomics	-0.74314	0.150105
Cer(m18:1_20:0)	Lipidomics	-0.747386	0.1465
PE(52:6)	Lipidomics	-0.747542	0.146368
HPX	Proteomics	-0.751322	0.143181
SERPIND1	Proteomics	-0.755532	0.139657
PC(34:0e)	Lipidomics	-0.758906	0.136851
LPC(20:3)	Lipidomics	-0.759709	0.136186
Elaidic carnitine	Metabolomics	-0.761643	0.134587
AcCa(16:1)	Lipidomics	-0.764427	0.132296
LPC(18:1e)	Lipidomics	-0.764527	0.132214
Hex2Cer(d18:1_24:0)	Lipidomics	-0.771374	0.12663
Nonanoic acid	Metabolomics	-0.771912	0.126194
PC(32:0e)	Lipidomics	-0.773779	0.124686
ALB	Proteomics	-0.779493	0.120103
PC(47:6)	Lipidomics	-0.779635	0.11999
CFHR5	Proteomics	-0.779741	0.119905
PC(35:4e)	Lipidomics	-0.780023	0.119681
Hex3Cer(d18:1_24:1)	Lipidomics	-0.781049	0.118864
AcCa(18:1)	Lipidomics	-0.784173	0.116388
Usual gait speed	BfitBwell	-0.784314	0.116277
PE(20:0p_22:6)	Lipidomics	-0.788968	0.112618
Cer(d18:2_24:1)	Lipidomics	-0.790307	0.111572
ALDOB	Proteomics	-0.790847	0.111151
SAA2	Proteomics	-0.791605	0.11056
Hex2Cer(d18:1_24:2)	Lipidomics	-0.791877	0.110349
IGLV2-14	Proteomics	-0.793155	0.109356
LPC(22:4)	Lipidomics	-0.794538	0.108286
CD44	Proteomics	-0.795501	0.107542
PC(40:5e)	Lipidomics	-0.797977	0.105637
Glycocholate	Metabolomics	-0.798002	0.105618
IGHV1-69	Proteomics	-0.8002	0.103935
Creatinine	Metabolomics	-0.802842	0.101924
PC(31:0e)	Lipidomics	-0.804219	0.10088
LPC(20:0e)	Lipidomics	-0.806277	0.0993266
FCGR3B	Proteomics	-0.806857	0.0988899
ZyE()	Lipidomics	-0.807311	0.0985486
CFHR4	Proteomics	-0.812187	0.0949054
ITIH4	Proteomics	-0.813569	0.0938807
Hex2Cer(d18:1_14:0)	Lipidomics	-0.817333	0.0911066
HPR	Proteomics	-0.821364	0.0881647
PC(41:4)	Lipidomics	-0.821383	0.0881506
Stearoylcarnitine	Metabolomics	-0.822739	0.0871677
PC(40:6)	Lipidomics	-0.822913	0.0870415
PC(33:0e)	Lipidomics	-0.823394	0.0866937
Hex2Cer(d18:1_24:1)	Lipidomics	-0.823584	0.0865571
PC(44:5e)	Lipidomics	-0.829282	0.0824718
LPC(18:2e)	Lipidomics	-0.831724	0.0807402
PC(32:1e)	Lipidomics	-0.832432	0.0802401
MBL2	Proteomics	-0.833569	0.0794393
IGKV6D-21	Proteomics	-0.837664	0.0765753
LPC(22:5)	Lipidomics	-0.838345	0.0761022
PC(43:4)	Lipidomics	-0.842193	0.0734459
IGLV5-37	Proteomics	-0.845917	0.070903
PLTP	Proteomics	-0.847139	0.0700747
PC(36:1e)	Lipidomics	-0.851128	0.067392
LPC(20:1e)	Lipidomics	-0.851635	0.0670539
FGG	Proteomics	-0.852454	0.0665079
PC(45:4)	Lipidomics	-0.85352	0.0657995
CETP	Proteomics	-0.854532	0.065129
Hex2Cer(d18:1_16:0)	Lipidomics	-0.854693	0.0650228
L-phenylalanine	Metabolomics	-0.85549	0.0644965
CRP	Proteomics	-0.859011	0.0621878
PC(42:6e)	Lipidomics	-0.860107	0.0614749
LPC(22:6)	Lipidomics	-0.863112	0.0595331
PC(40:2e)	Lipidomics	-0.865029	0.0583042
PC(42:3e)	Lipidomics	-0.86644	0.0574053
ZyE(26:6)	Lipidomics	-0.866824	0.0571613
SPARCL1	Proteomics	-0.868557	0.0560643
Lactate	Metabolomics	-0.870578	0.0547938
LCN2	Proteomics	-0.872336	0.053696
SELL	Proteomics	-0.872413	0.0536478
PC(40:6e)	Lipidomics	-0.877	0.0508175
SAA1	Proteomics	-0.87701	0.050811
L-asparagine	Metabolomics	-0.877176	0.0507096
S100A9	Proteomics	-0.884323	0.0464003
F9	Proteomics	-0.886426	0.0451555
SERPINC1	Proteomics	-0.887116	0.0447498
SAA4	Proteomics	-0.890047	0.0430379
ORM1	Proteomics	-0.893988	0.0407696
PC(42:5e)	Lipidomics	-0.896908	0.0391148
CD163	Proteomics	-0.897938	0.038536
PE(42:6e)	Lipidomics	-0.905083	0.0345995
5-Oxoproline	Metabolomics	-0.905496	0.034376
Pimelylcarnitine	Metabolomics	-0.90567	0.0342819
LILRA3	Proteomics	-0.906397	0.0338901
CD177	Proteomics	-0.906397	0.0338901
ITGB1	Proteomics	-0.906397	0.0338901
IGLV3-12	Proteomics	-0.906397	0.0338901
P4HB	Proteomics	-0.906397	0.0338901
S100A8	Proteomics	-0.906397	0.0338901
TCN1	Proteomics	-0.906397	0.0338901
CORO1A	Proteomics	-0.906397	0.0338901
CA2	Proteomics	-0.906397	0.0338901
IGFBP1	Proteomics	-0.906397	0.0338901
SM(d35:1)	Lipidomics	-0.908348	0.0328461
LPC(20:4)	Lipidomics	-0.908962	0.0325195
FGL1	Proteomics	-0.909466	0.0322524
IGHG2	Proteomics	-0.910624	0.0316412
Asymmetric dimethyl arginine	Metabolomics	-0.911061	0.0314116
AcCa(18:2)	Lipidomics	-0.911559	0.0311507
L-glutamine	Metabolomics	-0.911581	0.0311392
Cer(d18:1_24:1)	Lipidomics	-0.915549	0.0290843
Cer(d18:1_18:0)	Lipidomics	-0.916907	0.0283916
AcCa(18:0)	Lipidomics	-0.917293	0.0281959
CCL14	Proteomics	-0.919364	0.0271522
Kynurenic acid	Metabolomics	-0.921053	0.0263106
Cer(d19:1_24:1)	Lipidomics	-0.932274	0.0209414
Cer(d18:1_16:0)	Lipidomics	-0.93486	0.0197612
FETUB	Proteomics	-0.935949	0.0192712
HP	Proteomics	-0.936908	0.0188429
TLN1	Proteomics	-0.938266	0.0182412
TG(27:0)	Lipidomics	-0.945004	0.0153537
IL1RAP	Proteomics	-0.945761	0.0150398
Cer(d16:1_22:0)	Lipidomics	-0.95031	0.013197
Creatine	Metabolomics	-0.95054	0.013106
C9	Proteomics	-0.992724	0.000744185
